# Supplementary material for: Chemometrics Approach Based on Wavelet Transforms for the Estimation of Monomer Concentrations from FTIR Spectra
Source: ACS Omega. 2023 May 23;8(22):19781–8. doi: 10.1021/acsomega.3c01515 (PMC10249027; doi:10.1021/acsomega.3c01515)
Supplement: Supplementary file 2 — ao3c01515_si_002.xlsx [file ao3c01515_si_002.xlsx]

## Sheet: Datasets
ID	M1_name	M2_name	Conc_M1_monomer[mmol/g]	Conc_M2_monomer[mmol/g]	599.8	600.7	601.7	602.6	603.6	604.6	605.5	606.5	607.5	608.4	609.4	610.4	611.3	612.3	613.3	614.2	615.2	616.1	617.1	618.1	619	620	621	621.9	622.9	623.9	624.8	625.8	626.8	627.7	628.7	629.6	630.6	631.6	632.5	633.5	634.5	635.4	636.4	637.4	638.3	639.3	640.3	641.2	642.2
F-1r3-1	GMA	MMA	0.6042	0.6637	0.066766	0.066355	0.07018	0.076011	0.081414	0.084801	0.085671	0.08428	0.081249	0.077428	0.073916	0.071926	0.072319	0.07505	0.078922	0.081936	0.082201	0.079064	0.073756	0.068819	0.066514	0.067497	0.070712	0.074222	0.076205	0.075696	0.072897	0.068962	0.065401	0.06345	0.063736	0.066228	0.070331	0.075052	0.079259	0.082043	0.083053	0.082593	0.081371	0.080063	0.078979	0.078078	0.07722	0.076409	0.075774
F-1r3-2	GMA	MMA	0.5462	0.609	0.06825	0.065748	0.065045	0.066472	0.069586	0.073248	0.076	0.076626	0.074654	0.07056	0.06555	0.061021	0.057966	0.056668	0.056812	0.057856	0.059318	0.060833	0.062024	0.062379	0.06133	0.058517	0.054082	0.048826	0.044158	0.041755	0.042888	0.047634	0.054513	0.06105	0.065005	0.065457	0.063072	0.059598	0.056967	0.056437	0.058112	0.061099	0.064173	0.066462	0.067723	0.068195	0.06824	0.06804	0.067527
F-1r3-3	GMA	MMA	0.4497	0.5174	0.066665	0.068321	0.068002	0.065855	0.063445	0.062826	0.065256	0.070321	0.075999	0.079732	0.079918	0.076831	0.072256	0.068187	0.065683	0.064654	0.064507	0.064961	0.066338	0.069063	0.072923	0.076905	0.07975	0.080687	0.079785	0.077776	0.075521	0.073513	0.071744	0.069988	0.068171	0.066532	0.065521	0.06558	0.066953	0.06957	0.072962	0.076258	0.078363	0.078354	0.075929	0.071653	0.066846	0.063098	0.061608
F-1r3-4	GMA	MMA	0.3742	0.4463	0.075866	0.080033	0.081612	0.080616	0.078227	0.075828	0.074317	0.07399	0.074753	0.07629	0.078039	0.079142	0.078666	0.076117	0.071958	0.067672	0.065144	0.0655	0.06814	0.070897	0.071427	0.06873	0.063604	0.057966	0.05375	0.052023	0.052642	0.054627	0.056957	0.059214	0.06162	0.06459	0.068258	0.072314	0.076227	0.079618	0.082431	0.084765	0.086524	0.087262	0.086412	0.083748	0.079691	0.075176	0.071175
F-2-before	GMA	MMA	0.8089	0.8089	0.08843	0.0782	0.067627	0.058431	0.05154	0.047367	0.046123	0.047914	0.052649	0.05989	0.068793	0.078231	0.087066	0.094374	0.099457	0.101714	0.100635	0.096078	0.088661	0.079793	0.071198	0.064396	0.060471	0.059984	0.062758	0.067611	0.072447	0.075015	0.074067	0.070104	0.065105	0.06145	0.06074	0.063148	0.067501	0.071952	0.074904	0.075737	0.074923	0.073571	0.072746	0.072938	0.073887	0.074787	0.0748
F-2-1	GMA	MMA	0.4821	0.5533	0.050572	0.054609	0.05756	0.061688	0.068747	0.078454	0.088485	0.095663	0.097446	0.092966	0.0833	0.070966	0.058953	0.049843	0.045435	0.046737	0.053781	0.065083	0.077431	0.086914	0.09085	0.089023	0.083389	0.076775	0.071342	0.067475	0.063885	0.059082	0.053068	0.047805	0.046011	0.049092	0.055715	0.062232	0.064763	0.061549	0.054127	0.046448	0.042332	0.043133	0.047399	0.052326	0.05558	0.056446	0.055988
F-2-2	GMA	MMA	0.367	0.4431	0.080302	0.076073	0.074781	0.077344	0.081715	0.084656	0.084036	0.080079	0.074995	0.071569	0.071585	0.07488	0.07953	0.083015	0.08355	0.080882	0.076302	0.071953	0.069572	0.069364	0.069937	0.06939	0.066547	0.061572	0.055905	0.051644	0.050463	0.052576	0.056574	0.060385	0.062499	0.06256	0.061189	0.059386	0.057916	0.057037	0.056699	0.056982	0.058305	0.061188	0.065737	0.071267	0.076417	0.079799	0.080821
F-2-3	GMA	MMA	0.2275	0.2966	0.09303	0.090061	0.082698	0.076613	0.075792	0.080682	0.088591	0.095777	0.099558	0.099082	0.094839	0.087852	0.079234	0.070155	0.061954	0.056132	0.054131	0.056821	0.06378	0.072887	0.08092	0.085028	0.084055	0.078874	0.07184	0.065769	0.062763	0.063324	0.066322	0.069867	0.072381	0.07307	0.071785	0.068805	0.064897	0.061475	0.06029	0.062469	0.06754	0.073371	0.077235	0.077317	0.073757	0.068509	0.064005
F-2-4	GMA	MMA	0.1849	0.2493	0.050033	0.051767	0.050068	0.045692	0.040172	0.035226	0.032128	0.03113	0.031279	0.030935	0.028876	0.025219	0.021456	0.019576	0.020941	0.025542	0.031885	0.037571	0.040515	0.040152	0.037523	0.034171	0.031107	0.028654	0.026829	0.025742	0.025693	0.026963	0.029521	0.032943	0.036575	0.039746	0.041863	0.042416	0.041006	0.037476	0.032072	0.025556	0.019125	0.014131	0.011662	0.012158	0.015257	0.019952	0.025018
F-4-before	GMA	MMA	0.3718	0.3718	0.051542	0.046505	0.044341	0.046294	0.05235	0.06123	0.070789	0.078489	0.081826	0.07897	0.069694	0.056014	0.04166	0.030485	0.02502	0.02599	0.032565	0.042813	0.054223	0.06434	0.071332	0.074233	0.07296	0.068313	0.061938	0.055941	0.052067	0.050962	0.052219	0.055184	0.059687	0.066002	0.074082	0.082794	0.0899	0.092913	0.090329	0.082566	0.072127	0.062754	0.057765	0.058448	0.06355	0.070117	0.075025
F-4-1	GMA	MMA	0.3055	0.334	0.07731	0.082699	0.081408	0.072617	0.058495	0.043307	0.031664	0.026456	0.027726	0.033415	0.041155	0.04944	0.057494	0.064493	0.069124	0.070047	0.067111	0.062269	0.058969	0.059939	0.065192	0.072079	0.077143	0.078217	0.07561	0.071864	0.070099	0.071962	0.076642	0.081598	0.08428	0.083628	0.080414	0.076335	0.072758	0.07013	0.068321	0.067313	0.06748	0.069172	0.072082	0.075052	0.076646	0.076093	0.073866
F-4-2	GMA	MMA	0.2873	0.317	0.053743	0.048747	0.048098	0.050969	0.054811	0.056946	0.055809	0.051495	0.045736	0.041374	0.041261	0.046927	0.057735	0.071053	0.083258	0.091235	0.093866	0.092646	0.090562	0.089755	0.090035	0.089549	0.0867	0.081463	0.075182	0.069322	0.064324	0.059574	0.054624	0.050549	0.049948	0.05527	0.06673	0.081456	0.09449	0.101068	0.098893	0.089138	0.075659	0.063034	0.054671	0.051937	0.054323	0.060076	0.066801
F-4-3	GMA	MMA	0.2586	0.2919	0.106288	0.114131	0.119215	0.11956	0.11589	0.110274	0.104483	0.099351	0.095291	0.092956	0.093057	0.095537	0.099084	0.101612	0.101421	0.098114	0.092572	0.085967	0.07882	0.071139	0.063387	0.057007	0.053879	0.055165	0.060286	0.066814	0.071755	0.073602	0.073329	0.073271	0.075063	0.078502	0.081846	0.083012	0.080883	0.076005	0.070248	0.065717	0.06376	0.064633	0.067743	0.072109	0.076786	0.081147	0.084939
F-4-4	GMA	MMA	0.2289	0.2635	0.064197	0.064987	0.069755	0.077149	0.08544	0.093105	0.099074	0.102754	0.104112	0.103925	0.103809	0.105645	0.110523	0.117842	0.125096	0.128582	0.125037	0.11353	0.096255	0.077459	0.061417	0.050925	0.046876	0.048587	0.054345	0.061885	0.068843	0.073311	0.074475	0.072971	0.070608	0.069585	0.071587	0.077096	0.085086	0.093302	0.099244	0.101377	0.099796	0.095981	0.091972	0.089406	0.088754	0.089066	0.088505
F-5-before	GMA	MMA	0.8222	0.8222	0.059428	0.05648	0.057488	0.06281	0.071543	0.081565	0.09005	0.094284	0.0927	0.085785	0.076104	0.066957	0.060469	0.056635	0.053822	0.050138	0.044936	0.039694	0.037335	0.039957	0.047089	0.056288	0.065038	0.072016	0.077215	0.081293	0.084688	0.087078	0.087654	0.085954	0.082444	0.078313	0.074682	0.071888	0.069439	0.066769	0.064219	0.063397	0.066387	0.074244	0.085845	0.098006	0.106864	0.109706	0.106175
F-5-1	GMA	MMA	0.6742	0.7386	0.074042	0.071559	0.072845	0.075834	0.077377	0.075452	0.07067	0.066109	0.065286	0.069718	0.077959	0.086469	0.091382	0.090273	0.083288	0.073109	0.063636	0.058052	0.057378	0.060493	0.065532	0.071259	0.077194	0.082747	0.086495	0.086501	0.081849	0.074243	0.067769	0.06643	0.071515	0.08095	0.090782	0.097524	0.099805	0.098382	0.094689	0.089335	0.082007	0.072795	0.06347	0.057177	0.056544	0.06174	0.070085
F-5-2	GMA	MMA	0.6452	0.7164	0.068502	0.083469	0.090928	0.087585	0.074756	0.057789	0.043781	0.038718	0.044908	0.059711	0.0766	0.088503	0.091651	0.087503	0.081589	0.080137	0.086344	0.098166	0.109214	0.112798	0.106447	0.09328	0.079512	0.070636	0.068878	0.072789	0.078549	0.08193	0.079884	0.071371	0.057645	0.042172	0.030007	0.026296	0.034067	0.05219	0.074961	0.094207	0.103192	0.1	0.088153	0.074259	0.064386	0.061088	0.062422
F-5-3	GMA	MMA	0.5929	0.6727	0.068614	0.073748	0.080153	0.086992	0.0933	0.098386	0.101898	0.103603	0.103271	0.100899	0.097065	0.092941	0.089734	0.087929	0.086933	0.085553	0.083135	0.080559	0.0799	0.082636	0.088079	0.093515	0.095604	0.091985	0.082612	0.070378	0.060171	0.056216	0.059495	0.0674	0.075641	0.080627	0.0809	0.077226	0.071621	0.065985	0.061119	0.056669	0.051953	0.047006	0.043022	0.041895	0.045173	0.053031	0.063878
F-5-4	GMA	MMA	0.5382	0.6228	0.067209	0.063949	0.060863	0.058928	0.059715	0.063998	0.070337	0.075072	0.074158	0.065797	0.05209	0.038413	0.030712	0.032451	0.043119	0.058808	0.073994	0.083642	0.085244	0.079912	0.071381	0.063498	0.058365	0.056153	0.055845	0.056076	0.055878	0.055284	0.055512	0.058409	0.065316	0.075963	0.088	0.097506	0.100523	0.095175	0.083116	0.068966	0.057876	0.053027	0.054615	0.060491	0.067696	0.07394	0.07827
F-6_1	GMA	MMA	0.2666	0.2987	0.03924	0.027424	0.023454	0.027768	0.03751	0.048452	0.057007	0.061289	0.061117	0.057457	0.051873	0.046192	0.042297	0.041846	0.045749	0.053486	0.062802	0.070629	0.0751	0.07677	0.077623	0.079042	0.080713	0.081046	0.078526	0.073002	0.065953	0.059502	0.055029	0.05253	0.051171	0.050344	0.050227	0.051416	0.054089	0.057524	0.060376	0.061499	0.060681	0.058789	0.057293	0.057539	0.060198	0.065072	0.07125
F-6_2	GMA	MMA	0.2237	0.2607	0.101925	0.103427	0.101601	0.094684	0.082945	0.069071	0.057219	0.051608	0.055036	0.067491	0.085562	0.103554	0.115893	0.119191	0.112931	0.099004	0.080832	0.062446	0.047566	0.038843	0.037447	0.042999	0.053619	0.066059	0.07623	0.080469	0.077291	0.068489	0.058376	0.051418	0.049949	0.053402	0.059057	0.063519	0.064195	0.060396	0.053718	0.047373	0.044598	0.047037	0.054082	0.063377	0.07201	0.077781	0.080042
F-6_3	GMA	MMA	0.1749	0.2122	0.068814	0.070375	0.069835	0.066991	0.062849	0.058804	0.055859	0.05424	0.053629	0.053816	0.055219	0.058748	0.065025	0.073443	0.081712	0.086397	0.084581	0.075912	0.063356	0.05162	0.044567	0.043699	0.048166	0.055543	0.062808	0.067467	0.068471	0.066373	0.062736	0.059329	0.057499	0.057712	0.059329	0.060821	0.060474	0.057298	0.051693	0.045451	0.040931	0.039881	0.042698	0.048418	0.055144	0.060721	0.063642
F-6_4	GMA	MMA	0.1494	0.1862	0.093353	0.098146	0.108327	0.119532	0.126357	0.125515	0.117404	0.105106	0.092356	0.082138	0.076175	0.074861	0.077445	0.082396	0.087794	0.091564	0.091741	0.087048	0.077688	0.065586	0.053521	0.04385	0.037976	0.036549	0.039647	0.046556	0.055466	0.063677	0.06866	0.069476	0.067385	0.065049	0.064948	0.068147	0.07394	0.080261	0.084659	0.085521	0.082954	0.078719	0.075254	0.074416	0.076554	0.080293	0.083206
F-7_1	GMA	MMA	0.5709	0.6457	0.069347	0.074176	0.07834	0.083061	0.088338	0.092869	0.094928	0.093362	0.088251	0.080966	0.073553	0.067731	0.064188	0.062566	0.061962	0.061512	0.060782	0.059844	0.059021	0.058489	0.058185	0.058138	0.058815	0.06106	0.065537	0.071902	0.078265	0.081657	0.079702	0.072432	0.062647	0.054418	0.050838	0.052518	0.057548	0.062773	0.065661	0.065752	0.064659	0.06452	0.066232	0.068967	0.071095	0.071613	0.070991
F-7_2	GMA	MMA	0.4954	0.5811	0.079268	0.073208	0.061846	0.049502	0.039729	0.034254	0.033277	0.036233	0.042319	0.050594	0.059774	0.068061	0.073347	0.073797	0.068598	0.058538	0.046073	0.034603	0.027032	0.024451	0.026002	0.030125	0.03606	0.044241	0.05528	0.068397	0.080529	0.087106	0.084578	0.073219	0.057746	0.044926	0.04003	0.044373	0.054775	0.064996	0.068937	0.0642	0.053487	0.042716	0.037602	0.040977	0.051809	0.066037	0.078703
F-7_3	GMA	MMA	0.3778	0.465	0.090973	0.099366	0.103245	0.100681	0.090586	0.074089	0.055165	0.039378	0.031294	0.03234	0.040365	0.050995	0.059958	0.065148	0.067362	0.069305	0.073402	0.079763	0.085976	0.08901	0.087331	0.081433	0.073041	0.064165	0.05654	0.051395	0.04935	0.050341	0.053593	0.057701	0.060896	0.061546	0.05878	0.052988	0.045888	0.03997	0.037446	0.039255	0.044693	0.051859	0.058596	0.063409	0.065961	0.066855	0.066873
F-7_4	GMA	MMA	0.298	0.3795	0.082412	0.077008	0.076278	0.079092	0.083086	0.085784	0.0854	0.081035	0.072526	0.060399	0.046054	0.031941	0.021351	0.017628	0.022936	0.036978	0.056305	0.074974	0.086918	0.088991	0.082556	0.072402	0.064072	0.06143	0.065419	0.074079	0.083569	0.089854	0.09052	0.085843	0.078285	0.070715	0.064813	0.060794	0.058167	0.056535	0.055764	0.055571	0.055164	0.053523	0.050271	0.046365	0.043888	0.044948	0.050361
F-8_1	GMA	MMA	0.8112	0.3899	0.089092	0.084234	0.079532	0.075583	0.073043	0.072299	0.072949	0.073641	0.072654	0.069042	0.063526	0.058334	0.055996	0.057904	0.063463	0.07021	0.075019	0.076103	0.074426	0.072895	0.073841	0.07718	0.080525	0.080714	0.075753	0.066233	0.055322	0.047076	0.044095	0.046279	0.051479	0.05716	0.061679	0.064544	0.065937	0.066169	0.06557	0.06475	0.064749	0.066693	0.071118	0.077435	0.083933	0.088408	0.08922
F-8_2	GMA	MMA	0.7345	0.3609	0.082223	0.078348	0.070365	0.061345	0.054564	0.052048	0.054084	0.059426	0.065695	0.06991	0.069373	0.06284	0.051299	0.037711	0.025954	0.019546	0.020423	0.027909	0.038696	0.0485	0.054457	0.056243	0.055454	0.054313	0.054606	0.057002	0.060825	0.06448	0.066425	0.066081	0.064055	0.061665	0.060199	0.060294	0.061687	0.063453	0.06466	0.06499	0.064874	0.065139	0.066486	0.069106	0.07255	0.075911	0.078206
F-8_3	GMA	MMA	0.5997	0.3102	0.076374	0.071394	0.070146	0.073414	0.079695	0.085932	0.08897	0.087035	0.080513	0.071748	0.063986	0.059884	0.060348	0.0644	0.070065	0.075496	0.079676	0.082488	0.084283	0.085293	0.085374	0.084266	0.081972	0.078915	0.075806	0.073319	0.071748	0.0708	0.069682	0.067445	0.063403	0.057502	0.050515	0.043999	0.039884	0.039706	0.043755	0.050724	0.058224	0.063887	0.066355	0.065703	0.063176	0.060397	0.058405
F-8_4	GMA	MMA	0.4804	0.2593	0.049204	0.057731	0.06915	0.080561	0.087923	0.087529	0.078291	0.062985	0.046926	0.035247	0.030936	0.034256	0.043056	0.053653	0.062189	0.066137	0.065243	0.061375	0.057349	0.055447	0.056597	0.0606	0.066776	0.074208	0.081521	0.08681	0.088302	0.085606	0.080456	0.075957	0.074701	0.077167	0.081449	0.084333	0.083114	0.077112	0.068002	0.058747	0.051913	0.048525	0.048083	0.049368	0.051197	0.052623	0.052764
F-9_1	GMA	MMA	0.4021	1.0372	0.08368	0.083886	0.080935	0.075685	0.071252	0.070827	0.07543	0.083168	0.090323	0.093439	0.091203	0.084999	0.077732	0.071856	0.068135	0.065838	0.063781	0.06135	0.058897	0.057358	0.057449	0.0591	0.061457	0.0633	0.063633	0.062265	0.060072	0.058579	0.058932	0.060973	0.06315	0.063366	0.060252	0.054072	0.046707	0.040711	0.03813	0.03985	0.045688	0.054775	0.065745	0.076663	0.085116	0.088855	0.086841
F-9_2	GMA	MMA	0.3694	0.9559	0.020655	0.020147	0.026188	0.038965	0.056616	0.075346	0.090725	0.099221	0.099214	0.091419	0.078722	0.06524	0.054733	0.049199	0.04852	0.051189	0.05537	0.059654	0.063241	0.065716	0.066783	0.066214	0.063931	0.060042	0.054732	0.048148	0.040467	0.032232	0.024713	0.019836	0.019486	0.024503	0.034026	0.045654	0.056347	0.063587	0.066314	0.06528	0.062668	0.061095	0.062343	0.066369	0.071141	0.073548	0.07107
F-9_3	GMA	MMA	0.2972	0.7881	0.113413	0.11389	0.108297	0.098235	0.086336	0.075174	0.06649	0.061026	0.058711	0.058882	0.060548	0.062729	0.064834	0.066848	0.06916	0.071995	0.074694	0.075589	0.073038	0.066917	0.05905	0.052256	0.048898	0.049723	0.053396	0.057045	0.05782	0.054734	0.049421	0.04509	0.04436	0.047507	0.052291	0.055372	0.054416	0.049724	0.044405	0.042752	0.047602	0.058432	0.071492	0.081819	0.085857	0.08326	0.07687
F-9_4	GMA	MMA	0.2529	0.6837	0.035014	0.034256	0.037602	0.044122	0.051649	0.057984	0.062091	0.064468	0.06646	0.068958	0.071363	0.071562	0.067162	0.057347	0.043931	0.030672	0.021391	0.018246	0.021027	0.027677	0.035664	0.043298	0.050057	0.055975	0.060948	0.06458	0.066511	0.0668	0.065881	0.064128	0.061554	0.058074	0.054089	0.050782	0.049734	0.051985	0.057174	0.063516	0.068728	0.071221	0.070652	0.06754	0.062416	0.05533	0.046168
F-17-before	GMA	MMA	0.5299	1.2365	0.078289	0.077241	0.077827	0.080016	0.083181	0.086155	0.087573	0.086478	0.082866	0.077741	0.072578	0.06856	0.066061	0.064663	0.063575	0.062142	0.060171	0.057983	0.056257	0.05571	0.056749	0.059254	0.062604	0.065899	0.068314	0.069467	0.069634	0.069567	0.069946	0.070876	0.071872	0.072333	0.072077	0.07151	0.071299	0.071796	0.072713	0.073381	0.073368	0.072891	0.072611	0.073007	0.073865	0.074334	0.073552
F-17-1	GMA	MMA	0.3729	0.9638	0.077345	0.082129	0.08758	0.092546	0.095601	0.095806	0.093245	0.088934	0.084143	0.079678	0.075721	0.072292	0.069826	0.069266	0.071483	0.076401	0.082512	0.087313	0.088674	0.086315	0.082057	0.078478	0.077195	0.078146	0.080054	0.081416	0.081364	0.079986	0.078021	0.076221	0.074907	0.073965	0.073135	0.072288	0.071507	0.070992	0.070875	0.071058	0.071176	0.070732	0.069387	0.067273	0.065085	0.06378	0.063948
F-17-2	GMA	MMA	0.3073	0.8126	0.0939	0.092008	0.088977	0.085515	0.082123	0.079241	0.077262	0.076412	0.076671	0.077862	0.079807	0.082379	0.085371	0.088275	0.090211	0.090144	0.087368	0.082056	0.075525	0.069838	0.066738	0.066655	0.068594	0.070862	0.071993	0.071407	0.069669	0.06823	0.068642	0.071649	0.076781	0.082598	0.087295	0.089312	0.087883	0.08342	0.07748	0.072136	0.069029	0.068694	0.070529	0.073347	0.076109	0.0784	0.080402
F-17-3	GMA	MMA	0.2241	0.6142	0.074777	0.076463	0.078805	0.081294	0.083457	0.084977	0.085688	0.085489	0.084299	0.0821	0.079036	0.075469	0.071941	0.069023	0.067175	0.066639	0.067397	0.069166	0.07144	0.073628	0.075242	0.076029	0.075977	0.075263	0.074191	0.073102	0.072251	0.071683	0.071242	0.070739	0.070159	0.069752	0.069932	0.071038	0.07309	0.075662	0.078022	0.079471	0.079695	0.078862	0.077457	0.075978	0.074707	0.073646	0.072598
F-17-4	GMA	MMA	0.1745	0.4995	0.068423	0.068112	0.069957	0.072679	0.075124	0.076718	0.077315	0.076814	0.075005	0.071784	0.067528	0.063212	0.060085	0.059054	0.060194	0.062743	0.065517	0.067473	0.068122	0.067599	0.066398	0.065004	0.063703	0.062643	0.06199	0.062006	0.062952	0.064837	0.067241	0.069401	0.070568	0.070412	0.069245	0.067913	0.067358	0.068056	0.06969	0.071349	0.07216	0.071867	0.070917	0.070016	0.069549	0.069313	0.068785
F-18-1	GMA	MMA	0.4403	1.1102	0.075099	0.078245	0.080415	0.080936	0.079942	0.078113	0.076213	0.074751	0.07392	0.073752	0.07421	0.07506	0.075656	0.075009	0.072252	0.067309	0.061314	0.056268	0.05381	0.05396	0.055224	0.056093	0.05639	0.057398	0.060826	0.06728	0.075222	0.081427	0.082908	0.078747	0.070326	0.060163	0.050651	0.043547	0.040145	0.041497	0.048133	0.059413	0.073102	0.085721	0.093672	0.094769	0.089429	0.080588	0.07222
F-18-2	GMA	MMA	0.4229	1.0859	0.072217	0.079979	0.087043	0.0897	0.086209	0.077755	0.068049	0.061484	0.060532	0.064229	0.069216	0.072416	0.072996	0.072329	0.072436	0.07421	0.076531	0.076816	0.072839	0.064675	0.055059	0.047723	0.045287	0.048235	0.055026	0.062817	0.06859	0.070454	0.068524	0.064764	0.061848	0.061724	0.064665	0.069328	0.073691	0.076218	0.07643	0.074586	0.07093	0.065298	0.057469	0.047938	0.038424	0.03157	0.029847
F-18-3	GMA	MMA	0.3832	0.9909	0.04546	0.044619	0.045641	0.04723	0.049328	0.053019	0.059435	0.068413	0.077807	0.084187	0.08472	0.078935	0.068992	0.058379	0.050219	0.046247	0.046632	0.050289	0.055432	0.060297	0.063775	0.065566	0.065947	0.065464	0.064722	0.06417	0.063892	0.063594	0.062895	0.061688	0.06023	0.058878	0.057723	0.056428	0.054477	0.051723	0.048827	0.047111	0.047763	0.050918	0.055344	0.059042	0.060416	0.059343	0.057345
F-18-4	GMA	MMA	0.3455	0.8906	0.086943	0.085183	0.087006	0.091237	0.095614	0.097794	0.09607	0.089883	0.080185	0.069496	0.061461	0.059739	0.066324	0.079936	0.09567	0.106722	0.107687	0.0977	0.081236	0.065516	0.056095	0.054146	0.05717	0.061572	0.064751	0.065823	0.065244	0.063913	0.062452	0.061152	0.06042	0.061069	0.06405	0.069827	0.077882	0.086689	0.094151	0.098262	0.097744	0.09245	0.083396	0.072475	0.061976	0.053961	0.049578
F-21-1	GMA	MMA	0.314	0.8256	0.064287	0.073037	0.078337	0.077723	0.072323	0.066095	0.063002	0.064145	0.066963	0.067126	0.061895	0.052354	0.042638	0.037024	0.037409	0.042684	0.049885	0.056163	0.060245	0.062391	0.063175	0.062533	0.059986	0.055545	0.050267	0.045939	0.044173	0.045474	0.048871	0.052438	0.054443	0.054211	0.052113	0.048965	0.045497	0.042167	0.039253	0.037023	0.035855	0.036246	0.038682	0.043379	0.049962	0.057265	0.063442
F-21-2	GMA	MMA	0.235	0.6386	0.043269	0.036299	0.04181	0.059692	0.084751	0.108606	0.123182	0.124156	0.112663	0.094333	0.075989	0.061966	0.052646	0.046036	0.040534	0.036546	0.036141	0.041062	0.05032	0.059694	0.064365	0.06229	0.055082	0.046386	0.039766	0.037356	0.039532	0.04538	0.053488	0.062535	0.071388	0.0789	0.083778	0.084739	0.080915	0.072399	0.060634	0.048201	0.03787	0.031506	0.029548	0.031186	0.03495	0.039489	0.044296
F-21-3	GMA	MMA	0.1443	0.4262	0.051643	0.042346	0.038955	0.041436	0.047177	0.053151	0.057912	0.0619	0.06616	0.07072	0.073985	0.073767	0.069275	0.062132	0.055337	0.051246	0.050307	0.051271	0.052478	0.053152	0.053627	0.054517	0.055843	0.056879	0.056644	0.054583	0.050997	0.04695	0.043715	0.042226	0.042905	0.045739	0.050303	0.055689	0.060567	0.063639	0.064355	0.063353	0.062156	0.062229	0.064051	0.066762	0.06856	0.067674	0.063515
F-21-4	GMA	MMA	0.1063	0.3272	0.084026	0.084646	0.077761	0.067003	0.056794	0.050151	0.048041	0.049896	0.054361	0.059769	0.06434	0.06648	0.065309	0.061065	0.055068	0.049275	0.045522	0.044677	0.046285	0.049245	0.05293	0.057528	0.06341	0.070235	0.07644	0.079596	0.077771	0.071098	0.06205	0.054108	0.050044	0.050896	0.055772	0.06227	0.067358	0.068511	0.06475	0.057179	0.048601	0.042253	0.040236	0.042581	0.047564	0.052988	0.057512
F-33-before	GMA	MMA	0.9388	0.6259	0.081858	0.080448	0.076324	0.070897	0.06606	0.06337	0.063522	0.06637	0.071306	0.077565	0.084179	0.089815	0.092928	0.092378	0.088013	0.080759	0.072254	0.064418	0.059015	0.057139	0.058812	0.063022	0.068137	0.072313	0.073857	0.071748	0.066226	0.058967	0.052547	0.049451	0.05113	0.057418	0.066535	0.075824	0.082944	0.086807	0.087717	0.086832	0.085449	0.084586	0.084888	0.086615	0.089473	0.092382	0.093582
F-33-1	GMA	MMA	0.7087	0.5217	0.071575	0.074394	0.077283	0.080333	0.083664	0.087019	0.089675	0.090746	0.089736	0.086949	0.083397	0.080212	0.077919	0.076077	0.073531	0.069212	0.063081	0.056614	0.052184	0.051505	0.05437	0.058862	0.062727	0.064708	0.065074	0.06524	0.066725	0.069989	0.073959	0.076645	0.076337	0.072509	0.066033	0.058818	0.053146	0.050895	0.052888	0.058664	0.066762	0.075273	0.082355	0.086616	0.087416	0.085048	0.080704
F-33-2	GMA	MMA	0.6408	0.4803	0.084233	0.082664	0.081407	0.081218	0.082173	0.083851	0.085552	0.08645	0.085798	0.083253	0.079217	0.074898	0.071892	0.071408	0.073681	0.077982	0.083102	0.087856	0.091325	0.092872	0.092063	0.088694	0.082931	0.075528	0.067936	0.062113	0.059888	0.062036	0.067684	0.074643	0.080508	0.083751	0.084134	0.082394	0.07958	0.076523	0.073699	0.071403	0.069917	0.069461	0.069986	0.071067	0.072085	0.072587	0.07255
F-33-3	GMA	MMA	0.5261	0.4157	0.085468	0.08261	0.082109	0.084796	0.089778	0.094883	0.097832	0.097423	0.094024	0.089083	0.084124	0.080047	0.077101	0.075279	0.074614	0.075112	0.076431	0.07769	0.077751	0.07594	0.072584	0.068805	0.065747	0.063918	0.063071	0.06261	0.06216	0.061896	0.062342	0.063821	0.066137	0.068814	0.071636	0.074905	0.079065	0.08388	0.087882	0.088845	0.085304	0.078067	0.070297	0.065769	0.066553	0.071843	0.078643
F-33-4	GMA	MMA	0.4331	0.352	0.074171	0.085265	0.096239	0.104282	0.106948	0.103208	0.094176	0.082819	0.072766	0.066991	0.066914	0.071988	0.079808	0.086988	0.090642	0.089743	0.085442	0.08016	0.076065	0.073974	0.073376	0.073432	0.073965	0.075588	0.078966	0.08393	0.089202	0.093002	0.094104	0.092483	0.089083	0.085023	0.080893	0.076646	0.072089	0.067528	0.063993	0.062781	0.064622	0.0691	0.074771	0.079871	0.083114	0.084168	0.083627
F-35-before	GMA	MMA	0.3603	1.4413	0.076969	0.087856	0.103942	0.119897	0.129667	0.129242	0.118451	0.10081	0.081696	0.065995	0.056315	0.052362	0.051635	0.051089	0.048865	0.045138	0.041775	0.041162	0.044794	0.052272	0.061323	0.068853	0.072224	0.070045	0.062413	0.050927	0.038452	0.02838	0.023437	0.024755	0.031747	0.042553	0.05454	0.064776	0.070802	0.071667	0.068526	0.064128	0.061438	0.062333	0.066914	0.073542	0.07956	0.082539	0.081405
F-35-1	GMA	MMA	0.2875	1.2487	0.079415	0.074695	0.071808	0.070824	0.070876	0.070956	0.07067	0.070348	0.070538	0.07144	0.072727	0.073769	0.073952	0.072852	0.070336	0.066781	0.063389	0.062111	0.064667	0.071054	0.078982	0.085086	0.086898	0.084122	0.078586	0.072989	0.069134	0.066885	0.064734	0.061436	0.05727	0.053969	0.053457	0.056377	0.061567	0.066846	0.0704	0.071645	0.07109	0.069526	0.067326	0.064457	0.061064	0.057932	0.056211
F-35-2	GMA	MMA	0.2619	1.1522	0.086593	0.091466	0.096041	0.096202	0.090126	0.079255	0.067582	0.059553	0.05768	0.061389	0.067741	0.073239	0.075609	0.074792	0.072628	0.071412	0.072364	0.07502	0.077687	0.078498	0.076505	0.072079	0.066422	0.060815	0.056318	0.053824	0.05402	0.05705	0.062184	0.06793	0.072599	0.074958	0.074613	0.072065	0.068511	0.065512	0.064548	0.066484	0.071126	0.077162	0.082682	0.086105	0.087004	0.086265	0.085341
F-35-3	GMA	MMA	0.2141	0.9502	0.065813	0.060807	0.059971	0.061875	0.065197	0.069481	0.07481	0.080846	0.086084	0.08808	0.084863	0.076607	0.065992	0.05688	0.052563	0.054743	0.063257	0.076102	0.089771	0.100315	0.104863	0.102541	0.094375	0.082787	0.071105	0.062785	0.060166	0.063308	0.069952	0.076837	0.081406	0.082802	0.08177	0.079819	0.078308	0.077884	0.078397	0.079146	0.07924	0.077958	0.075036	0.070854	0.066381	0.062812	0.061054
F-35-4	GMA	MMA	0.178	0.8139	0.085787	0.078237	0.076292	0.078118	0.079677	0.077595	0.071584	0.064514	0.060235	0.061072	0.066638	0.074267	0.080613	0.083464	0.082548	0.078974	0.074072	0.068696	0.063303	0.058448	0.055037	0.054037	0.055925	0.060364	0.066254	0.072065	0.076305	0.07796	0.076725	0.072998	0.067779	0.062555	0.059058	0.058728	0.061982	0.067762	0.07385	0.077882	0.078499	0.075936	0.071717	0.067691	0.065063	0.063969	0.063758
F-37-1	GMA	MMA	0.5711	0.9235	0.086364	0.084087	0.080643	0.076963	0.073625	0.070664	0.067805	0.06498	0.062756	0.062277	0.064608	0.06991	0.077081	0.084198	0.089512	0.092336	0.093248	0.09346	0.093723	0.093624	0.091904	0.087614	0.0811	0.074022	0.068441	0.065626	0.065341	0.066016	0.0657	0.063253	0.059058	0.054791	0.052404	0.052956	0.056028	0.060051	0.063359	0.06529	0.066534	0.068464	0.071983	0.076667	0.08075	0.082077	0.079515
F-37-2	GMA	MMA	0.5431	0.8949	0.077411	0.078857	0.076953	0.072495	0.067333	0.063814	0.063875	0.068013	0.074705	0.0809	0.083596	0.081619	0.076263	0.070354	0.066577	0.066241	0.068933	0.072988	0.076458	0.078084	0.077711	0.075986	0.073788	0.071813	0.070404	0.069525	0.068877	0.068148	0.067283	0.066575	0.066486	0.067304	0.068874	0.070591	0.0717	0.071743	0.070863	0.069727	0.069122	0.069503	0.070799	0.072542	0.074234	0.075629	0.0767
F-37-3	GMA	MMA	0.4942	0.8098	0.087059	0.087106	0.087735	0.088484	0.088845	0.088683	0.088166	0.087435	0.086399	0.084855	0.082798	0.080538	0.07848	0.076671	0.074559	0.07126	0.066362	0.060776	0.056801	0.056997	0.062537	0.072262	0.082975	0.090689	0.092313	0.08714	0.077345	0.066991	0.059984	0.058213	0.060871	0.065145	0.06779	0.066833	0.062644	0.057751	0.055353	0.057368	0.063286	0.070584	0.07631	0.078758	0.078232	0.076583	0.075948
F-37-4	GMA	MMA	0.4396	0.7289	0.061541	0.063691	0.066416	0.070438	0.076639	0.084907	0.093546	0.099683	0.100433	0.094334	0.082391	0.068016	0.05565	0.048856	0.049115	0.055744	0.066482	0.078214	0.087771	0.092855	0.092759	0.088369	0.081455	0.073867	0.067052	0.061896	0.058697	0.057226	0.056938	0.057286	0.057954	0.058851	0.059931	0.061032	0.061931	0.062592	0.063374	0.064907	0.067558	0.070838	0.073348	0.07348	0.070489	0.065174	0.059621
F-38-1	PACS	MMA	0.6827	0.6598	0.087835	0.084038	0.079451	0.07456	0.069915	0.066042	0.063361	0.062061	0.062007	0.06277	0.063818	0.064768	0.065555	0.066407	0.067633	0.069373	0.071486	0.073638	0.075532	0.077083	0.078399	0.079567	0.080446	0.080644	0.079707	0.07747	0.074375	0.071489	0.070066	0.070858	0.073611	0.07713	0.079873	0.080703	0.07942	0.076775	0.073971	0.071965	0.071028	0.070849	0.070961	0.071106	0.071283	0.071579	0.07203
F-38-2	PACS	MMA	0.6685	0.655	0.0735545	0.071267	0.069473	0.068505	0.068238	0.068126	0.067458	0.065751	0.063145	0.060589	0.059601	0.061578	0.06699	0.074948	0.083389	0.089746	0.091878	0.089006	0.082272	0.074404	0.0684	0.066046	0.067253	0.070452	0.073564	0.075072	0.074787	0.073859	0.073872	0.075622	0.078519	0.081002	0.081616	0.080013	0.07724	0.075019	0.074462	0.075254	0.075998	0.075447	0.073545	0.07147	0.070701	0.071841	0.074119
F-38-3	PACS	MMA	0.6286	0.6221	0.0951383	0.092508	0.08921	0.085755	0.082482	0.07958	0.077167	0.075335	0.074133	0.073566	0.073629	0.074344	0.075727	0.077689	0.079919	0.081863	0.082856	0.08243	0.08068	0.078382	0.07661	0.076085	0.076795	0.078144	0.079426	0.080315	0.081037	0.08208	0.083599	0.085053	0.085409	0.083781	0.080046	0.075024	0.070131	0.066753	0.065713	0.067089	0.070368	0.074691	0.079039	0.082383	0.083954	0.083576	0.081849
F-38-4	PACS	MMA	0.5952	0.5953	0.0721927	0.067409	0.063865	0.061933	0.06151	0.062381	0.064428	0.067492	0.071068	0.074201	0.075773	0.075053	0.072085	0.067635	0.062789	0.058587	0.055878	0.055306	0.057108	0.060761	0.064917	0.067943	0.068764	0.067428	0.065115	0.06359	0.064265	0.067376	0.071865	0.076056	0.078542	0.078684	0.07662	0.072982	0.06862	0.064462	0.061462	0.060466	0.061912	0.065509	0.070174	0.074404	0.076941	0.077386	0.076356
F-39-1	PACS	MMA	0.4294	1.0224	0.0884474	0.092295	0.092077	0.08746	0.07906	0.068349	0.057488	0.048887	0.044485	0.045012	0.049692	0.0567	0.064147	0.070777	0.075896	0.07883	0.078695	0.074983	0.068633	0.062244	0.058539	0.058394	0.06043	0.062248	0.062045	0.059618	0.056245	0.053497	0.051848	0.050408	0.048041	0.044786	0.042306	0.042946	0.048009	0.056422	0.064886	0.069554	0.068073	0.060622	0.049541	0.03812	0.029441	0.025657	0.02766
F-39-2	PACS	MMA	0.4151	1.0012	0.0918259	0.098423	0.099723	0.096455	0.091129	0.086498	0.084264	0.084552	0.086312	0.088286	0.089788	0.090831	0.091737	0.092675	0.093457	0.093594	0.092472	0.08956	0.084689	0.078329	0.071617	0.066006	0.062751	0.062533	0.065256	0.070022	0.075324	0.079541	0.081526	0.080963	0.078326	0.07458	0.070852	0.068184	0.067366	0.06878	0.072241	0.076907	0.081435	0.084396	0.084817	0.082608	0.078674	0.074622	0.072075
F-39-3	PACS	MMA	0.3797	0.939	0.0760514	0.075713	0.077397	0.07924	0.07972	0.078535	0.076601	0.075344	0.075814	0.078135	0.081573	0.085119	0.088137	0.090632	0.093011	0.09554	0.09789	0.099053	0.097802	0.093552	0.08694	0.079571	0.073174	0.068903	0.067097	0.067373	0.06892	0.070912	0.072825	0.074472	0.075799	0.0767	0.077018	0.076687	0.075852	0.074862	0.074112	0.07388	0.074279	0.075346	0.077105	0.079493	0.082172	0.08443	0.085385
F-39-4	PACS	MMA	0.3367	0.8532	0.0928064	0.094137	0.090534	0.084122	0.077533	0.072503	0.069519	0.068382	0.068889	0.070953	0.074224	0.077775	0.080383	0.081276	0.080728	0.079947	0.080249	0.082016	0.084274	0.085375	0.08432	0.081454	0.077962	0.074811	0.072176	0.069747	0.067488	0.066099	0.066628	0.069461	0.073606	0.077018	0.077844	0.075695	0.07204	0.069332	0.069362	0.072052	0.075639	0.078014	0.078098	0.076318	0.074072	0.072649	0.072401
F-40-1	PACS	MMA	0.8685	0.3645	0.0693241	0.076644	0.085993	0.094264	0.098167	0.095463	0.086059	0.072532	0.059435	0.05133	0.050421	0.055325	0.061886	0.065546	0.063828	0.057607	0.050394	0.045848	0.045283	0.047285	0.049559	0.050995	0.05221	0.05452	0.058455	0.063069	0.066482	0.067181	0.065139	0.061902	0.059466	0.058822	0.059463	0.06013	0.059924	0.058877	0.057734	0.057286	0.057794	0.058885	0.059876	0.060148	0.059328	0.057315	0.054342
F-40-2	PACS	MMA	0.8512	0.3581	0.0751213	0.073752	0.072884	0.072899	0.073952	0.075835	0.078087	0.080221	0.081862	0.082707	0.082439	0.080802	0.077883	0.0744	0.071665	0.071145	0.073726	0.079037	0.085283	0.089981	0.091298	0.088954	0.084087	0.07848	0.0738	0.071067	0.070377	0.070954	0.071628	0.071483	0.070281	0.068476	0.066873	0.066148	0.06649	0.067558	0.06875	0.069605	0.070115	0.070746	0.072159	0.074751	0.078301	0.081951	0.08453
F-40-3	PACS	MMA	0.8164	0.3427	0.0833389	0.082895	0.082752	0.082698	0.081918	0.07965	0.075882	0.07153	0.067996	0.066452	0.067328	0.070259	0.074448	0.079153	0.083954	0.088619	0.092775	0.095713	0.096626	0.095207	0.092055	0.088439	0.085602	0.084176	0.08406	0.084736	0.085735	0.086918	0.088357	0.089949	0.091145	0.09107	0.089003	0.084872	0.079401	0.073841	0.069477	0.06719	0.067262	0.069452	0.073178	0.077638	0.08185	0.084724	0.085288
F-40-4	PACS	MMA	0.7762	0.3207	0.0660997	0.06769	0.07254	0.079302	0.086195	0.09166	0.094828	0.095636	0.094608	0.092452	0.089704	0.086568	0.083029	0.07916	0.075352	0.072278	0.070583	0.07054	0.071855	0.073799	0.075574	0.076643	0.076752	0.07576	0.073602	0.070489	0.067166	0.064833	0.064566	0.066568	0.06993	0.073124	0.07488	0.074853	0.073737	0.072761	0.072868	0.07409	0.075556	0.076173	0.075481	0.074026	0.072969	0.073217	0.074722
F-41-1	PACS	MMA	0.5929	0.5903	0.0744699	0.076118	0.07854	0.081111	0.082443	0.080569	0.073854	0.062228	0.047875	0.034848	0.027614	0.029033	0.038849	0.053886	0.069901	0.08364	0.093703	0.100044	0.102933	0.102407	0.098569	0.092198	0.084893	0.078493	0.074156	0.071786	0.07033	0.068773	0.066981	0.065676	0.065588	0.066523	0.067137	0.065694	0.061282	0.05463	0.047972	0.04404	0.044696	0.050004	0.058351	0.067439	0.075296	0.080678	0.082916
F-41-2	PACS	MMA	0.5281	0.5334	0.0810742	0.0791	0.075595	0.071114	0.066322	0.061883	0.058541	0.057041	0.057775	0.060376	0.063692	0.066313	0.067345	0.06681	0.065361	0.063595	0.061616	0.059223	0.056514	0.054252	0.053457	0.054596	0.057192	0.060201	0.062761	0.064814	0.067182	0.070885	0.076117	0.081775	0.086025	0.087381	0.085502	0.081333	0.076554	0.072665	0.070248	0.068933	0.068009	0.067091	0.066228	0.065422	0.064074	0.061	0.055142
F-41-3	PACS	MMA	0.4396	0.4662	0.0701799	0.075261	0.082875	0.090837	0.096788	0.098974	0.096793	0.090895	0.082704	0.073587	0.064217	0.054723	0.045609	0.038599	0.036431	0.041382	0.053258	0.068317	0.080496	0.084703	0.079744	0.068571	0.056177	0.047131	0.043986	0.046763	0.053407	0.06094	0.066781	0.069559	0.069217	0.066584	0.062781	0.058687	0.054678	0.050744	0.046915	0.043649	0.041799	0.04208	0.044407	0.047675	0.050278	0.051038	0.049914
F-42-1	PACS	MMA	0.7213	0.6944	0.0640454	0.064514	0.063412	0.062401	0.063753	0.06887	0.077135	0.086095	0.092865	0.095563	0.093932	0.089154	0.083187	0.077897	0.074358	0.072697	0.072459	0.073054	0.073966	0.074781	0.075207	0.075138	0.074685	0.074075	0.073445	0.072629	0.071098	0.068179	0.063527	0.057531	0.051352	0.04649	0.044072	0.044239	0.046014	0.0478	0.048269	0.047149	0.045434	0.044858	0.046889	0.051807	0.058477	0.064919	0.069248
F-42-2	PACS	MMA	0.706	0.6891	0.0777951	0.083628	0.087837	0.089242	0.087374	0.082899	0.077481	0.073018	0.070661	0.070215	0.070399	0.069845	0.068105	0.065845	0.064122	0.063479	0.063665	0.064115	0.064644	0.06569	0.067829	0.071039	0.074472	0.076943	0.077673	0.076741	0.074965	0.073278	0.072047	0.070895	0.069171	0.066605	0.063568	0.060811	0.058973	0.058273	0.058566	0.059617	0.061229	0.063084	0.064525	0.064684	0.063008	0.059835	0.056477
F-42-3	PACS	MMA	0.6841	0.6703	0.065451	0.065386	0.066065	0.068521	0.072792	0.077427	0.080018	0.078459	0.072227	0.062901	0.053575	0.047428	0.046264	0.049928	0.056843	0.065067	0.073016	0.079561	0.083828	0.08515	0.083318	0.078895	0.073279	0.068414	0.066186	0.067577	0.071915	0.07684	0.079283	0.077015	0.069915	0.060247	0.051715	0.047603	0.049053	0.054655	0.061579	0.067283	0.070643	0.071933	0.071958	0.071131	0.069191	0.065705	0.060834
F-42-4	PACS	MMA	0.66	0.6484	0.0739332	0.067394	0.063023	0.062058	0.064229	0.068391	0.073299	0.078044	0.081963	0.08429	0.084017	0.080285	0.073104	0.063862	0.055112	0.049616	0.049046	0.052966	0.05889	0.063745	0.065826	0.065681	0.065411	0.067196	0.071949	0.078636	0.084685	0.087413	0.085541	0.079701	0.071829	0.064151	0.058382	0.055343	0.054974	0.05659	0.059196	0.06177	0.063535	0.064212	0.064099	0.063814	0.063804	0.063965	0.063685
F-43-2	PACS	MMA	0.3047	0.3106	0.0568491	0.057942	0.060435	0.063928	0.067954	0.072289	0.076759	0.080873	0.083689	0.084125	0.08157	0.076406	0.070095	0.064761	0.06246	0.064362	0.070054	0.077395	0.083301	0.085276	0.082723	0.077134	0.071215	0.067577	0.06764	0.071096	0.07617	0.080576	0.08261	0.081768	0.078727	0.074832	0.071356	0.068847	0.066921	0.064654	0.06126	0.056665	0.051688	0.047715	0.046031	0.047209	0.050947	0.05632	0.062188
F-43-3	PACS	MMA	0.2945	0.3014	0.0519189	0.053516	0.059713	0.068384	0.076335	0.080801	0.080537	0.076096	0.069394	0.062871	0.058553	0.057437	0.059437	0.063802	0.069546	0.075569	0.080548	0.083005	0.081784	0.076734	0.069012	0.060711	0.054093	0.05085	0.051605	0.055678	0.061224	0.065881	0.067782	0.066407	0.062738	0.058627	0.055806	0.055133	0.056395	0.058582	0.060368	0.06061	0.058794	0.055315	0.051444	0.048874	0.048977	0.052122	0.057408
F-43-4	PACS	MMA	0.2852	0.2946	0.0619955	0.064834	0.070068	0.075489	0.078959	0.079537	0.077714	0.074832	0.072245	0.070854	0.071077	0.072908	0.075774	0.078353	0.078807	0.07564	0.068798	0.06022	0.05314	0.050322	0.052495	0.058173	0.064791	0.070088	0.072931	0.073455	0.072647	0.071615	0.070914	0.07027	0.06886	0.06595	0.061564	0.056754	0.053182	0.052161	0.053834	0.057109	0.06037	0.062408	0.06288	0.062023	0.060038	0.056885	0.052739
F-44-1	PACS	MMA	1.0953	1.0726	0.0776863	0.08317	0.083546	0.079195	0.071687	0.062949	0.054649	0.048098	0.044354	0.04408	0.047202	0.052783	0.05937	0.065533	0.070207	0.07271	0.072638	0.069919	0.065103	0.059531	0.055038	0.053233	0.054759	0.058915	0.063836	0.067262	0.067649	0.065032	0.061006	0.057794	0.057095	0.059429	0.064147	0.069875	0.075073	0.078489	0.079427	0.077839	0.0743	0.069865	0.065805	0.063185	0.062397	0.06286	0.06317
F-44-2	PACS	MMA	1.0478	1.0224	0.0495651	0.055705	0.059828	0.059217	0.053193	0.043929	0.035695	0.032654	0.036409	0.044985	0.054084	0.059684	0.06025	0.057279	0.053893	0.052487	0.053216	0.054374	0.054098	0.051965	0.049336	0.048252	0.04991	0.05402	0.059253	0.064001	0.066918	0.067201	0.064755	0.060252	0.055005	0.050651	0.048712	0.050037	0.054285	0.059819	0.06437	0.066226	0.065117	0.062179	0.059108	0.057147	0.056538	0.056747	0.057166
F-44-3	PACS	MMA	0.9648	0.9536	0.0561759	0.051998	0.047701	0.044097	0.04086	0.036953	0.031722	0.025796	0.021101	0.019922	0.023594	0.031763	0.042681	0.054107	0.064074	0.071165	0.074531	0.073994	0.070253	0.064817	0.059487	0.055672	0.053955	0.05405	0.055092	0.0561	0.056434	0.056022	0.055274	0.054774	0.054941	0.055803	0.056955	0.05775	0.05764	0.056537	0.054931	0.053648	0.053318	0.053923	0.054766	0.054916	0.053849	0.051846	0.049922
F-44-4	PACS	MMA	0.8913	0.8892	0.0328559	0.026849	0.026725	0.032931	0.042935	0.052583	0.058204	0.05821	0.053701	0.04779	0.043749	0.043127	0.045391	0.049176	0.053655	0.058822	0.064773	0.070788	0.075113	0.075906	0.07266	0.066673	0.060153	0.054962	0.051959	0.050998	0.051249	0.051661	0.05145	0.050472	0.049255	0.048626	0.04912	0.050555	0.052047	0.052501	0.051281	0.048626	0.045478	0.042794	0.040947	0.039776	0.039193	0.039674	0.042069
F-75-1	PACS	MMA	0.3624	0.9135	0.0876744	0.085733	0.083461	0.080414	0.076513	0.072083	0.067904	0.065054	0.064416	0.066033	0.068858	0.071254	0.071946	0.070739	0.068464	0.066312	0.065072	0.064823	0.06522	0.066081	0.067622	0.070071	0.073084	0.075599	0.076319	0.07456	0.070862	0.066872	0.064442	0.064482	0.066404	0.068535	0.069223	0.067804	0.064818	0.061419	0.058507	0.056265	0.054449	0.053098	0.052949	0.055106	0.060134	0.067281	0.074503
F-75-2	PACS	MMA	0.2996	0.8115	0.0781912	0.075799	0.069493	0.061613	0.055804	0.055038	0.060081	0.06934	0.079984	0.08939	0.096048	0.099632	0.100461	0.098894	0.095091	0.089204	0.081731	0.073656	0.066133	0.059927	0.055154	0.051594	0.0492	0.048306	0.049372	0.052457	0.056826	0.061078	0.063824	0.064421	0.063193	0.061029	0.058762	0.056796	0.055154	0.053782	0.052818	0.052564	0.053194	0.054516	0.056092	0.057595	0.0591	0.061021	0.063688
F-75-3	PACS	MMA	0.2126	0.6655	0.059365	0.052483	0.046047	0.041648	0.040581	0.043484	0.050251	0.060033	0.071278	0.081956	0.090112	0.09457	0.095341	0.093428	0.090099	0.0861	0.081359	0.075454	0.068562	0.062117	0.058431	0.059357	0.065002	0.07343	0.081467	0.086083	0.085609	0.080201	0.071447	0.061559	0.052719	0.046723	0.044715	0.046924	0.052543	0.059984	0.067474	0.0737	0.078142	0.08091	0.082196	0.081812	0.079247	0.07425	0.067468
F-45-1	THFMA	MMA	0.605	0.5996	0.0689913	0.082082	0.093445	0.099324	0.098705	0.093497	0.087144	0.082448	0.079983	0.078155	0.074764	0.06885	0.061539	0.055414	0.052939	0.054942	0.059978	0.065024	0.067335	0.066152	0.062733	0.058936	0.055998	0.054332	0.053935	0.054765	0.056807	0.059921	0.06378	0.068027	0.072464	0.077023	0.081498	0.085336	0.08776	0.088233	0.086936	0.084784	0.082839	0.081576	0.08065	0.07935	0.077337	0.075065	0.073506
F-45-2	THFMA	MMA	0.5373	0.543	0.0479337	0.043394	0.044296	0.049394	0.05575	0.060328	0.061469	0.059535	0.056515	0.054824	0.055883	0.059306	0.063206	0.065359	0.064377	0.060287	0.054488	0.049243	0.046762	0.048119	0.0527	0.058581	0.063432	0.065329	0.063341	0.057937	0.051007	0.045219	0.042843	0.044683	0.0497	0.055583	0.059911	0.061281	0.059693	0.056036	0.051202	0.045636	0.039673	0.034265	0.031249	0.032575	0.03881	0.0482	0.057351
F-45-3	THFMA	MMA	0.442	0.4522	0.060072	0.051782	0.048513	0.05168	0.060656	0.072892	0.084656	0.092173	0.092924	0.086603	0.0752	0.062039	0.050324	0.042034	0.037686	0.036812	0.038609	0.042324	0.047248	0.05257	0.057384	0.060959	0.062998	0.063666	0.06338	0.062571	0.061603	0.060883	0.061013	0.062693	0.066288	0.07125	0.075904	0.077959	0.075702	0.069186	0.060556	0.053172	0.049966	0.05198	0.057982	0.065381	0.071758	0.075939	0.078041
F-45-4	THFMA	MMA	0.3615	0.3874	0.065822	0.064144	0.062486	0.06105	0.060409	0.060708	0.061298	0.061199	0.06003	0.058546	0.05812	0.059459	0.061714	0.062865	0.061116	0.056308	0.050394	0.04644	0.046517	0.050202	0.05528	0.05983	0.063453	0.066792	0.070209	0.072901	0.073206	0.069919	0.063497	0.056108	0.050389	0.047872	0.048193	0.049568	0.050028	0.048605	0.045846	0.043473	0.043363	0.046401	0.051886	0.057822	0.061827	0.06223	0.058899
F-46-1	THFMA	MMA	0.4014	0.9269	0.0641869	0.070532	0.073409	0.072321	0.067993	0.061909	0.055833	0.0515	0.050173	0.051918	0.055127	0.057118	0.055713	0.050643	0.043835	0.038456	0.03711	0.040061	0.044923	0.048427	0.048708	0.046055	0.041983	0.037914	0.034534	0.032065	0.031009	0.032477	0.037588	0.046361	0.057093	0.066763	0.072315	0.072132	0.066868	0.059164	0.05246	0.049511	0.05129	0.05669	0.063043	0.06718	0.066679	0.060928	0.051504
F-46-2	THFMA	MMA	0.3648	0.8553	0.0677705	0.071061	0.07302	0.072239	0.068893	0.064322	0.059988	0.056749	0.054916	0.054771	0.056855	0.061595	0.068628	0.076577	0.083607	0.088353	0.090518	0.090766	0.089978	0.088453	0.085757	0.081284	0.07492	0.067286	0.05958	0.053236	0.049484	0.048867	0.050877	0.054006	0.056351	0.056452	0.05381	0.048805	0.042247	0.034992	0.027894	0.021992	0.018577	0.018792	0.02292	0.02989	0.037532	0.043604	0.047055
F-46-3	THFMA	MMA	0.2943	0.7049	0.0511135	0.04846	0.049449	0.054747	0.063272	0.072733	0.080547	0.084553	0.083396	0.076741	0.065451	0.051711	0.038947	0.03121	0.03178	0.041348	0.057037	0.073389	0.085023	0.089203	0.086654	0.080339	0.073428	0.067852	0.063974	0.061121	0.058423	0.055395	0.051954	0.048149	0.044089	0.040231	0.037625	0.037643	0.041145	0.047712	0.055621	0.06262	0.066931	0.067884	0.06591	0.062005	0.057157	0.052143	0.047652
F-46-4	THFMA	MMA	0.2491	0.6081	0.0633334	0.061686	0.060896	0.06259	0.066547	0.070284	0.07057	0.06565	0.056804	0.048442	0.046211	0.053725	0.070066	0.089947	0.106117	0.112442	0.106554	0.091142	0.072722	0.058031	0.050516	0.049467	0.051705	0.053886	0.054009	0.051928	0.049066	0.047574	0.049281	0.054863	0.063491	0.072962	0.080297	0.082702	0.07871	0.069061	0.05682	0.046368	0.041416	0.043035	0.049079	0.055529	0.058835	0.057764	0.053879
F-47-1	THFMA	MMA	0.7552	0.3297	0.0458193	0.041797	0.040514	0.040662	0.04133	0.043203	0.04822	0.057769	0.070744	0.083411	0.091671	0.093777	0.091143	0.086946	0.08379	0.081892	0.079015	0.072514	0.061926	0.049668	0.039387	0.033725	0.033179	0.036383	0.041208	0.045842	0.049254	0.051082	0.051388	0.050654	0.049864	0.050282	0.052759	0.056988	0.061481	0.064561	0.065622	0.065602	0.066263	0.068754	0.072445	0.075076	0.074364	0.069855	0.063517
F-47-2	THFMA	MMA	0.6712	0.3008	0.0798054	0.073601	0.067446	0.062369	0.05916	0.058218	0.059662	0.06343	0.069047	0.075226	0.079919	0.081151	0.07813	0.071879	0.065027	0.060704	0.060664	0.063747	0.066568	0.066417	0.063357	0.059599	0.057376	0.057337	0.058395	0.058877	0.058009	0.056526	0.055941	0.057142	0.059545	0.061574	0.061992	0.060824	0.059147	0.058089	0.057865	0.057583	0.056016	0.052758	0.048719	0.045508	0.04433	0.045292	0.04755
F-47-3	THFMA	MMA	0.5427	0.2505	0.0469592	0.049877	0.055856	0.063165	0.070327	0.075861	0.078138	0.075798	0.068601	0.058138	0.047774	0.041484	0.041901	0.048737	0.058756	0.067329	0.07059	0.067173	0.058706	0.048603	0.039909	0.033951	0.030635	0.0296	0.031048	0.035704	0.044003	0.055144	0.066847	0.076116	0.08051	0.079106	0.072708	0.063389	0.053757	0.04631	0.042926	0.044392	0.049968	0.057372	0.063518	0.065842	0.063527	0.057943	0.052026
F-47-4	THFMA	MMA	0.4449	0.2113	0.040876	0.041224	0.044804	0.050564	0.056141	0.058735	0.05649	0.049437	0.039549	0.030018	0.024079	0.023858	0.029731	0.040369	0.053157	0.064726	0.071757	0.072306	0.067142	0.059694	0.053955	0.051857	0.052378	0.052851	0.051156	0.04732	0.043546	0.042592	0.045614	0.051216	0.056479	0.059013	0.058478	0.056602	0.055877	0.05792	0.062639	0.068516	0.073558	0.076207	0.075817	0.072638	0.067494	0.061408	0.055363
F-48-1	THFMA	MMA	0.4538	0.4701	0.0458193	0.041797	0.040514	0.040662	0.04133	0.043203	0.04822	0.057769	0.070744	0.083411	0.091671	0.093777	0.091143	0.086946	0.08379	0.081892	0.079015	0.072514	0.061926	0.049668	0.039387	0.033725	0.033179	0.036383	0.041208	0.045842	0.049254	0.051082	0.051388	0.050654	0.049864	0.050282	0.052759	0.056988	0.061481	0.064561	0.065622	0.065602	0.066263	0.068754	0.072445	0.075076	0.074364	0.069855	0.063517
F-48-2	THFMA	MMA	0.3378	0.3622	0.0798054	0.073601	0.067446	0.062369	0.05916	0.058218	0.059662	0.06343	0.069047	0.075226	0.079919	0.081151	0.07813	0.071879	0.065027	0.060704	0.060664	0.063747	0.066568	0.066417	0.063357	0.059599	0.057376	0.057337	0.058395	0.058877	0.058009	0.056526	0.055941	0.057142	0.059545	0.061574	0.061992	0.060824	0.059147	0.058089	0.057865	0.057583	0.056016	0.052758	0.048719	0.045508	0.04433	0.045292	0.04755
F-48-3	THFMA	MMA	0.2454	0.2766	0.0469592	0.049877	0.055856	0.063165	0.070327	0.075861	0.078138	0.075798	0.068601	0.058138	0.047774	0.041484	0.041901	0.048737	0.058756	0.067329	0.07059	0.067173	0.058706	0.048603	0.039909	0.033951	0.030635	0.0296	0.031048	0.035704	0.044003	0.055144	0.066847	0.076116	0.08051	0.079106	0.072708	0.063389	0.053757	0.04631	0.042926	0.044392	0.049968	0.057372	0.063518	0.065842	0.063527	0.057943	0.052026
F-48-4	THFMA	MMA	0.2151	0.2501	0.040876	0.041224	0.044804	0.050564	0.056141	0.058735	0.05649	0.049437	0.039549	0.030018	0.024079	0.023858	0.029731	0.040369	0.053157	0.064726	0.071757	0.072306	0.067142	0.059694	0.053955	0.051857	0.052378	0.052851	0.051156	0.04732	0.043546	0.042592	0.045614	0.051216	0.056479	0.059013	0.058478	0.056602	0.055877	0.05792	0.062639	0.068516	0.073558	0.076207	0.075817	0.072638	0.067494	0.061408	0.055363
F-49-1	THFMA	MMA	0.6674	0.6637	0.0765852	0.077056	0.074294	0.068446	0.059702	0.049077	0.038892	0.032144	0.030846	0.034641	0.040969	0.04661	0.049337	0.048726	0.045974	0.043017	0.041417	0.041644	0.043192	0.045269	0.047322	0.04905	0.0502	0.050545	0.050121	0.049481	0.04958	0.051176	0.054196	0.057635	0.060126	0.060752	0.059575	0.057562	0.055956	0.05554	0.056296	0.057631	0.058863	0.059538	0.059418	0.058327	0.056183	0.053294	0.050621
F-49-2	THFMA	MMA	0.6268	0.6215	0.067157	0.063088	0.059828	0.057567	0.055136	0.051183	0.045577	0.039983	0.037064	0.03863	0.044134	0.050875	0.055591	0.056082	0.052126	0.045598	0.039712	0.037419	0.039764	0.0454	0.051583	0.055777	0.05684	0.055298	0.052786	0.051049	0.051065	0.052728	0.055172	0.057383	0.058622	0.058482	0.056799	0.053695	0.049779	0.046213	0.044327	0.044848	0.04731	0.050244	0.052096	0.052139	0.050707	0.048698	0.046834
F-49-3	THFMA	MMA	0.5591	0.569	0.0494921	0.055648	0.059907	0.061265	0.059752	0.056416	0.053001	0.051384	0.052926	0.057995	0.065825	0.074656	0.082092	0.085722	0.083987	0.076971	0.06666	0.056334	0.049211	0.046976	0.049159	0.053771	0.058561	0.062013	0.063686	0.063991	0.06362	0.062984	0.062051	0.060704	0.059193	0.058211	0.058458	0.060064	0.062335	0.064116	0.064606	0.064073	0.063833	0.065339	0.068989	0.073516	0.07647	0.075527	0.069857
F-49-4	THFMA	MMA	0.5017	0.5173	0.0777137	0.078682	0.074974	0.067225	0.057309	0.047982	0.041828	0.040081	0.042205	0.046534	0.05132	0.055456	0.058561	0.060574	0.061302	0.060377	0.057677	0.053803	0.050064	0.047813	0.047698	0.049483	0.05247	0.056002	0.059647	0.063029	0.065532	0.06627	0.06449	0.060174	0.054351	0.04886	0.045614	0.045699	0.04878	0.053161	0.05656	0.057259	0.055023	0.051169	0.047756	0.046502	0.048025	0.051686	0.055971
F-50-1	THFMA	MMA	0.29	0.2939	0.0641694	0.061898	0.059969	0.058256	0.057296	0.05787	0.059973	0.062124	0.061872	0.057365	0.04879	0.038594	0.030408	0.027399	0.030852	0.03964	0.050862	0.061336	0.069066	0.073816	0.076629	0.078812	0.081037	0.082931	0.08325	0.080597	0.074417	0.065668	0.056632	0.049909	0.047216	0.048678	0.052897	0.057691	0.061079	0.062012	0.060596	0.057844	0.055162	0.053723	0.053932	0.055291	0.056784	0.057548	0.057383
F-50-2	THFMA	MMA	0.2763	0.2809	0.0935396	0.097047	0.098035	0.094958	0.088279	0.080156	0.073353	0.069802	0.069672	0.071671	0.074193	0.076189	0.077282	0.077367	0.076223	0.073488	0.069042	0.063412	0.057767	0.053431	0.051316	0.051747	0.05467	0.059882	0.06694	0.074812	0.081676	0.085362	0.084438	0.079218	0.071858	0.065329	0.061883	0.061905	0.063836	0.065276	0.064575	0.06188	0.058891	0.057512	0.058405	0.060491	0.061702	0.060478	0.056939
F-50-3	THFMA	MMA	0.2468	0.2554	0.0884488	0.092252	0.091099	0.084832	0.07536	0.065679	0.058278	0.054015	0.052089	0.051009	0.049791	0.048484	0.047735	0.04791	0.048624	0.049077	0.048883	0.048534	0.048946	0.050469	0.052416	0.053522	0.052844	0.050457	0.047591	0.046138	0.047628	0.052223	0.058482	0.064135	0.067265	0.067076	0.064026	0.059511	0.055359	0.053169	0.053634	0.056241	0.059666	0.062668	0.064885	0.06698	0.069969	0.074099	0.078141
F-50-4	THFMA	MMA	0.2208	0.2331	0.072281	0.070804	0.073741	0.07988	0.08655	0.091029	0.091791	0.089073	0.084597	0.080623	0.078779	0.079193	0.080339	0.079809	0.075725	0.068105	0.059379	0.053577	0.054211	0.062007	0.07429	0.086465	0.094225	0.095128	0.089245	0.078927	0.067673	0.058472	0.052625	0.049791	0.048925	0.049143	0.049964	0.051074	0.052078	0.052591	0.052609	0.052732	0.053886	0.056623	0.060493	0.064064	0.065675	0.064416	0.060661
F-51-1	THFMA	MMA	0.9361	0.9409	0.053794	0.051805	0.050596	0.050005	0.050093	0.051094	0.053098	0.055819	0.058689	0.061154	0.06279	0.063142	0.061619	0.057806	0.052193	0.046734	0.044359	0.047114	0.054225	0.062111	0.066594	0.065319	0.058686	0.049223	0.040114	0.033611	0.030135	0.0287	0.028322	0.029075	0.031831	0.03715	0.044444	0.052059	0.058074	0.061267	0.06172	0.060684	0.059779	0.060116	0.061864	0.064245	0.065778	0.064772	0.060174
F-51-2	THFMA	MMA	0.8051	0.822	0.0577983	0.05767	0.05545	0.052282	0.049552	0.048224	0.048382	0.049288	0.049878	0.04933	0.04736	0.044213	0.040525	0.037157	0.035014	0.034764	0.036455	0.039299	0.041976	0.043436	0.043581	0.043289	0.043792	0.045878	0.049365	0.053172	0.055956	0.05692	0.056253	0.054979	0.054366	0.055254	0.057666	0.06082	0.063429	0.064085	0.061725	0.056229	0.048924	0.042424	0.039401	0.040895	0.045487	0.050057	0.051561
F-51-3	THFMA	MMA	0.5966	0.6311	0.0864744	0.074858	0.059	0.044581	0.036123	0.035016	0.039334	0.045114	0.048364	0.046935	0.041349	0.034232	0.02883	0.027573	0.031349	0.03948	0.049966	0.059761	0.065435	0.064611	0.057582	0.047655	0.039623	0.03742	0.042344	0.052533	0.063837	0.071724	0.073354	0.068675	0.059999	0.050574	0.043153	0.039224	0.038922	0.041348	0.045093	0.048833	0.051807	0.053979	0.055859	0.058106	0.061113	0.064765	0.068474
F-51-4	THFMA	MMA	0.4568	0.5013	0.0768931	0.070834	0.066226	0.064355	0.064492	0.064875	0.064177	0.06244	0.06095	0.061329	0.064401	0.069441	0.074374	0.076939	0.07604	0.072435	0.068513	0.067161	0.069885	0.07522	0.079204	0.078152	0.071278	0.061061	0.051685	0.046918	0.048404	0.055014	0.063626	0.070902	0.074878	0.075411	0.073513	0.070343	0.06658	0.062388	0.057779	0.052989	0.048638	0.04562	0.044868	0.047002	0.051959	0.05877	0.065763
F-59-1	THFMA	MMA	0.3158	0.7795	0.0779255	0.079004	0.0803	0.08058	0.078705	0.074509	0.069058	0.064159	0.061458	0.061628	0.064159	0.067832	0.071506	0.074618	0.07711	0.07899	0.079953	0.079402	0.076903	0.072727	0.067932	0.063838	0.061344	0.060564	0.060952	0.061712	0.062283	0.062618	0.063085	0.0641	0.065798	0.067939	0.070036	0.071603	0.072382	0.072481	0.072376	0.07273	0.074068	0.076417	0.079132	0.081068	0.081104	0.078744	0.074439
F-59-2	THFMA	MMA	0.2363	0.7781	0.0823417	0.084357	0.084131	0.082091	0.079235	0.076431	0.074084	0.072244	0.070937	0.070382	0.070898	0.072622	0.075348	0.078652	0.082141	0.085526	0.088431	0.090117	0.089492	0.085712	0.079019	0.07094	0.06359	0.058704	0.057018	0.058094	0.060542	0.062686	0.063398	0.062601	0.061115	0.060028	0.060083	0.061423	0.063744	0.066573	0.069419	0.071765	0.073068	0.072936	0.071429	0.069161	0.067048	0.065783	0.065382
F-59-3	THFMA	MMA	0.1799	0.7761	0.0675642	0.070163	0.073265	0.076039	0.078137	0.07959	0.080559	0.081083	0.080977	0.079946	0.077893	0.075191	0.072693	0.0714	0.071997	0.074502	0.07819	0.081805	0.084039	0.084066	0.08182	0.077912	0.073347	0.06924	0.066511	0.065548	0.065975	0.066768	0.06681	0.065517	0.063109	0.06036	0.058073	0.056686	0.056218	0.056526	0.057571	0.059432	0.062027	0.064809	0.066797	0.067009	0.065065	0.061486	0.057457
F-60-1	THFMA	MMA	0.5733	0.1087	0.0785152	0.086602	0.092237	0.09366	0.090482	0.084214	0.07775	0.073988	0.074418	0.078476	0.084001	0.088479	0.09029	0.089165	0.085738	0.080801	0.074941	0.068692	0.062851	0.058461	0.056337	0.0566	0.058696	0.061753	0.064923	0.067536	0.069143	0.069569	0.068975	0.067874	0.066984	0.066941	0.067969	0.06976	0.071645	0.073014	0.073705	0.074115	0.074909	0.076481	0.078534	0.080134	0.080258	0.078492	0.075423
F-60-2	THFMA	MMA	0.4201	0.1108	0.0748663	0.073212	0.06976	0.065525	0.062107	0.060975	0.062802	0.067155	0.072674	0.077619	0.080522	0.080723	0.078524	0.074898	0.070929	0.067358	0.064493	0.062405	0.061173	0.060925	0.061672	0.063136	0.064739	0.065751	0.065498	0.063591	0.060169	0.056031	0.052528	0.051087	0.052539	0.056598	0.0619	0.066642	0.069484	0.070159	0.069441	0.068499	0.068079	0.068061	0.067702	0.066319	0.063856	0.06091	0.058326
F-60-3	THFMA	MMA	0.2591	0.1122	0.0791381	0.078243	0.07679	0.075357	0.074298	0.073679	0.073363	0.073142	0.072802	0.072142	0.071022	0.069486	0.067881	0.066811	0.066865	0.068227	0.070443	0.072564	0.073673	0.07349	0.072557	0.071829	0.072001	0.073169	0.074951	0.07681	0.078248	0.078805	0.078028	0.075633	0.071818	0.067483	0.064005	0.062575	0.063458	0.065777	0.068067	0.069249	0.069258	0.06881	0.068596	0.068635	0.068315	0.067032	0.064838
F-61-1	THFMA	MMA	0.4428	0.8125	0.0830521	0.083289	0.083317	0.082602	0.0802	0.075604	0.069438	0.063424	0.059536	0.058899	0.061215	0.065133	0.069228	0.072867	0.076355	0.080331	0.084902	0.08913	0.091305	0.08996	0.084866	0.077183	0.068756	0.061304	0.055985	0.053312	0.05322	0.055185	0.058411	0.062057	0.065402	0.067927	0.069338	0.069565	0.068748	0.067192	0.065295	0.063465	0.062053	0.061305	0.061303	0.061932	0.062904	0.063867	0.064559
F-61-2	THFMA	MMA	0.4209	0.8077	0.086791	0.088147	0.086556	0.082414	0.07726	0.073028	0.071025	0.071278	0.072633	0.073503	0.072739	0.070157	0.066455	0.06268	0.059683	0.057915	0.057485	0.058239	0.05975	0.061389	0.062648	0.063521	0.064537	0.066357	0.069194	0.072444	0.074829	0.075104	0.07291	0.069114	0.065328	0.062961	0.06246	0.063177	0.063851	0.063388	0.061476	0.058735	0.056336	0.055382	0.056423	0.059317	0.063419	0.067892	0.071928
F-61-3	THFMA	MMA	0.3733	0.7977	0.0859764	0.085167	0.085375	0.086002	0.086293	0.085869	0.084857	0.083639	0.082501	0.081456	0.080323	0.078968	0.077475	0.076169	0.075484	0.075791	0.077201	0.079391	0.08156	0.082703	0.082141	0.079915	0.076723	0.073538	0.071182	0.07006	0.070137	0.071161	0.072934	0.07536	0.07821	0.080892	0.082538	0.082479	0.080798	0.078493	0.077024	0.077411	0.079463	0.081735	0.08236	0.080221	0.075698	0.070511	0.066737
F-61-4	THFMA	MMA	0.3399	0.7931	0.0858738	0.085038	0.083406	0.081195	0.078527	0.075512	0.072351	0.069409	0.067275	0.066688	0.068237	0.071885	0.076668	0.080913	0.082985	0.082163	0.079116	0.075641	0.073617	0.073726	0.075018	0.075801	0.075007	0.072892	0.070778	0.070171	0.071799	0.075107	0.078566	0.080575	0.080333	0.078194	0.075391	0.07333	0.072818	0.073646	0.074793	0.075099	0.073995	0.071855	0.069803	0.069103	0.070491	0.073834	0.078229
F-62-1	THFMA	MMA	0.8306	0.1129	0.0912847	0.085505	0.079529	0.075238	0.072944	0.071528	0.069712	0.067336	0.065539	0.065723	0.068258	0.071979	0.074825	0.075058	0.072171	0.066971	0.061056	0.05611	0.053293	0.052911	0.054515	0.057355	0.060846	0.06475	0.06907	0.073759	0.078418	0.082229	0.084201	0.0836	0.080326	0.075074	0.069101	0.063684	0.059626	0.057146	0.056149	0.056559	0.058395	0.061567	0.065601	0.069587	0.072451	0.073447	0.072574
F-62-2	THFMA	MMA	0.7998	0.1103	0.0774904	0.073445	0.072165	0.073371	0.076259	0.079757	0.082653	0.08378	0.082388	0.078645	0.073849	0.069989	0.068691	0.070174	0.072992	0.074798	0.073722	0.069647	0.064555	0.061405	0.06221	0.066855	0.073373	0.078987	0.081146	0.078389	0.071014	0.061269	0.052649	0.048404	0.049998	0.056476	0.065103	0.072785	0.07741	0.078543	0.077274	0.075356	0.074115	0.073785	0.073629	0.072656	0.070351	0.066997	0.063491
F-62-3	THFMA	MMA	0.7004	0.1093	0.0801909	0.087107	0.093497	0.09653	0.095008	0.089633	0.082401	0.075514	0.07041	0.067442	0.066184	0.065973	0.066341	0.06721	0.068841	0.071534	0.07514	0.07867	0.080453	0.079065	0.074451	0.068212	0.062748	0.059927	0.060101	0.061961	0.063436	0.063229	0.061856	0.061223	0.063024	0.067326	0.072413	0.075865	0.075999	0.072792	0.067847	0.063529	0.061789	0.063262	0.067095	0.071506	0.074645	0.075319	0.073354
F-62-4	THFMA	MMA	0.625	0.1098	0.0876188	0.088046	0.089352	0.091066	0.091906	0.090554	0.086545	0.080632	0.074305	0.068894	0.064987	0.062528	0.06139	0.061843	0.064465	0.069507	0.076209	0.082619	0.086239	0.085367	0.080286	0.073259	0.06726	0.064476	0.065383	0.068688	0.072049	0.073326	0.071692	0.067944	0.06388	0.061254	0.060915	0.062533	0.064951	0.066912	0.067715	0.06745	0.066746	0.066248	0.066215	0.066457	0.066579	0.066297	0.06565
F-63-1	THFMA	MMA	0.1974	0.3658	0.0751911	0.07308	0.071367	0.070662	0.070863	0.071442	0.072051	0.072828	0.074126	0.075928	0.077627	0.078445	0.078147	0.077367	0.077149	0.077991	0.079137	0.078789	0.075299	0.06857	0.060408	0.053407	0.049437	0.049004	0.051576	0.056161	0.061616	0.066718	0.070281	0.071497	0.070338	0.067676	0.064945	0.063516	0.064126	0.066701	0.070613	0.075094	0.079506	0.083354	0.08623	0.087863	0.088267	0.087792	0.086938
F-63-2	THFMA	MMA	0.184	0.3601	0.0782118	0.071495	0.068659	0.070465	0.075734	0.082024	0.086995	0.089496	0.089696	0.088384	0.086143	0.083081	0.079187	0.074819	0.070859	0.06835	0.067824	0.068787	0.069846	0.06954	0.067266	0.063581	0.059812	0.057432	0.057526	0.060422	0.065499	0.071319	0.076156	0.078711	0.078637	0.076604	0.073933	0.072015	0.071795	0.073513	0.076707	0.080388	0.083334	0.084439	0.083106	0.079558	0.074923	0.07093	0.069239
F-63-3	THFMA	MMA	0.1643	0.3583	0.075137	0.078814	0.084122	0.089555	0.093279	0.093733	0.090297	0.08367	0.075692	0.068638	0.064273	0.063103	0.064264	0.066131	0.067253	0.067043	0.065944	0.065118	0.065769	0.068352	0.072211	0.075969	0.078316	0.078623	0.077133	0.074783	0.072722	0.071711	0.071786	0.072471	0.073329	0.074357	0.075892	0.078115	0.080615	0.082433	0.082614	0.080868	0.077824	0.074654	0.072363	0.071267	0.071027	0.071113	0.07128
F-63-4	THFMA	MMA	0.1481	0.3561	0.084268	0.08261	0.082182	0.08294	0.084582	0.086617	0.088584	0.090308	0.091923	0.093535	0.094709	0.094284	0.090899	0.083998	0.074613	0.065318	0.059244	0.058514	0.062917	0.069954	0.076526	0.080786	0.082594	0.082677	0.081658	0.079728	0.076989	0.073949	0.071589	0.070848	0.072012	0.074574	0.077597	0.080196	0.081731	0.081711	0.079679	0.075396	0.06931	0.062869	0.058236	0.05733	0.060688	0.066979	0.073673
F-64-1	THFMA	MMA	0.3684	0.0404	0.104472	0.099985	0.094656	0.089942	0.086549	0.084334	0.082607	0.08067	0.078358	0.076264	0.075464	0.07687	0.080602	0.085781	0.090828	0.094077	0.094441	0.091923	0.087699	0.083557	0.08098	0.080515	0.081775	0.08382	0.085592	0.086325	0.085838	0.084571	0.08326	0.082475	0.082352	0.082666	0.083137	0.083723	0.084662	0.086176	0.088081	0.089625	0.08979	0.087908	0.084207	0.079879	0.076524	0.07526	0.076062
F-64-2	THFMA	MMA	0.3442	0.0438	0.100875	0.096868	0.092764	0.090001	0.088952	0.08907	0.089511	0.089774	0.089908	0.090233	0.090862	0.091389	0.090993	0.088906	0.084996	0.080025	0.075449	0.07282	0.073045	0.075876	0.08006	0.084086	0.086906	0.088113	0.087702	0.085807	0.082677	0.07886	0.075307	0.073156	0.073209	0.075423	0.078754	0.081554	0.082376	0.080793	0.077672	0.074647	0.073113	0.073451	0.074971	0.076504	0.077223	0.077162	0.077083
F-64-3	THFMA	MMA	0.3044	0.0465	0.0888025	0.084251	0.079572	0.075901	0.074184	0.074587	0.076426	0.078622	0.080318	0.081277	0.081827	0.082412	0.083112	0.083502	0.082956	0.081106	0.078208	0.075205	0.073364	0.073543	0.075575	0.078369	0.080594	0.081319	0.080299	0.077967	0.075195	0.072865	0.071412	0.07066	0.070084	0.069287	0.068347	0.067774	0.068111	0.069444	0.071214	0.072502	0.072637	0.071691	0.07052	0.070281	0.071718	0.074647	0.078015
F-64-4	THFMA	MMA	0.2701	0.0483	0.0604843	0.061139	0.06682	0.075705	0.085253	0.093179	0.098125	0.099834	0.098874	0.096117	0.09236	0.088226	0.084274	0.08108	0.079153	0.078731	0.079566	0.080888	0.081665	0.081101	0.079037	0.075888	0.072256	0.06861	0.065219	0.062251	0.059872	0.058229	0.057368	0.05724	0.057828	0.059284	0.0619	0.065834	0.070751	0.075652	0.079156	0.080192	0.078726	0.075902	0.073372	0.072289	0.072762	0.074088	0.075471
F-65-1	THFMA	MMA	0.6295	1.2261	0.0630865	0.070703	0.074018	0.072001	0.066436	0.060205	0.055588	0.053499	0.053673	0.055267	0.057312	0.058858	0.059078	0.057497	0.05421	0.049812	0.045138	0.04106	0.038508	0.038465	0.041629	0.047815	0.055552	0.062179	0.064503	0.060112	0.049019	0.034474	0.021779	0.015619	0.017806	0.026754	0.038502	0.048466	0.053155	0.05125	0.043766	0.033463	0.023961	0.018738	0.020102	0.028405	0.041942	0.057618	0.071989
F-65-2	THFMA	MMA	0.5463	1.2563	0.0808393	0.071876	0.065042	0.060859	0.05894	0.058527	0.058789	0.058858	0.057812	0.054859	0.049776	0.043375	0.037586	0.03485	0.036984	0.044039	0.053842	0.062657	0.066896	0.064989	0.058163	0.049621	0.042915	0.040489	0.042873	0.048615	0.055015	0.059425	0.060433	0.058306	0.054601	0.051285	0.049796	0.050423	0.052316	0.054119	0.05484	0.054397	0.053517	0.05305	0.05324	0.053516	0.052885	0.050529	0.046279
F-65-3	THFMA	MMA	0.415	1.2758	0.0587019	0.060833	0.060935	0.059007	0.055221	0.050349	0.045954	0.043941	0.045509	0.050217	0.055911	0.059552	0.058387	0.05105	0.038433	0.023999	0.012938	0.009891	0.016244	0.029072	0.042909	0.052987	0.057378	0.056855	0.05335	0.048501	0.04308	0.037296	0.031446	0.026211	0.022358	0.020295	0.01999	0.02128	0.024135	0.028524	0.033989	0.039416	0.043378	0.044925	0.044306	0.043014	0.042955	0.04529	0.04983
F-65-4	THFMA	MMA	0.3205	1.2796	0.0548333	0.054751	0.05295	0.049415	0.045802	0.044578	0.047687	0.055249	0.065147	0.073879	0.078197	0.076564	0.069744	0.060359	0.051718	0.046508	0.045776	0.048603	0.052692	0.055743	0.056671	0.055756	0.053916	0.051918	0.050053	0.048236	0.046333	0.044445	0.042915	0.042007	0.04159	0.041145	0.040212	0.039025	0.038784	0.041121	0.046876	0.055072	0.062999	0.067486	0.066506	0.060187	0.050762	0.041571	0.035569
F-66-1	THFMA	MMA	1.1954	0.1942	0.0672452	0.079937	0.087707	0.08793	0.081102	0.07043	0.060332	0.054572	0.054794	0.060078	0.067663	0.074364	0.077937	0.077833	0.075196	0.072214	0.07101	0.072485	0.07582	0.079074	0.080358	0.078611	0.073643	0.065788	0.05564	0.044079	0.032497	0.022897	0.017558	0.018121	0.024497	0.034478	0.044618	0.051848	0.054734	0.053798	0.051061	0.049076	0.049722	0.053258	0.058264	0.06252	0.064224	0.062812	0.059108
F-66-2	THFMA	MMA	1.0045	0.1864	0.0305308	0.035377	0.047621	0.063011	0.076543	0.084461	0.08553	0.081064	0.073729	0.065974	0.059067	0.053137	0.04788	0.043305	0.039983	0.038723	0.039956	0.043283	0.047554	0.051556	0.054745	0.057345	0.059774	0.062007	0.06337	0.062877	0.059869	0.054563	0.048133	0.042277	0.038571	0.037929	0.04036	0.04504	0.050616	0.055622	0.058888	0.059855	0.058673	0.056032	0.052857	0.050042	0.048325	0.048171	0.049581
F-66-3	THFMA	MMA	0.7383	0.1846	0.0468136	0.049574	0.054587	0.060232	0.065259	0.068902	0.070591	0.069823	0.066534	0.061668	0.05722	0.055283	0.056579	0.059659	0.061472	0.05909	0.051769	0.042043	0.034532	0.032805	0.037	0.044225	0.05079	0.054197	0.053943	0.0512	0.04776	0.044886	0.042811	0.041088	0.039345	0.037785	0.037153	0.038298	0.041645	0.04686	0.052872	0.058281	0.061948	0.063469	0.063274	0.062302	0.061463	0.06115	0.061106
F-66-4	THFMA	MMA	0.5519	0.1853	0.0557762	0.052794	0.051422	0.051523	0.052401	0.053453	0.054668	0.056545	0.059472	0.063106	0.06627	0.06757	0.066319	0.063045	0.059206	0.05646	0.055962	0.057863	0.06115	0.064081	0.065154	0.063892	0.060878	0.057299	0.054416	0.053108	0.053503	0.054885	0.056067	0.056101	0.054821	0.052824	0.050965	0.049776	0.049187	0.048676	0.047783	0.046659	0.046174	0.047393	0.050768	0.055637	0.060352	0.063035	0.062625
F-52-1	CHMA	MMA	0.5962	0.6	0.056859	0.05548	0.0581	0.063066	0.068184	0.071889	0.073587	0.073357	0.071481	0.068176	0.063686	0.058521	0.053499	0.049452	0.046889	0.045904	0.046355	0.04808	0.050879	0.054194	0.056892	0.057578	0.055367	0.050586	0.044883	0.040593	0.039598	0.042333	0.047605	0.053405	0.058201	0.061786	0.065104	0.069294	0.074745	0.08073	0.085695	0.088011	0.086801	0.08242	0.076245	0.069936	0.064628	0.06056	0.05735
F-52-2	CHMA	MMA	0.5316	0.5467	0.065778	0.065945	0.062424	0.055703	0.047654	0.040905	0.037751	0.039063	0.043906	0.050164	0.055628	0.058774	0.059016	0.056594	0.052309	0.047272	0.042716	0.039892	0.039879	0.043244	0.049685	0.058007	0.066488	0.073335	0.076985	0.076299	0.070821	0.061073	0.048639	0.035868	0.025293	0.019006	0.018096	0.02229	0.02998	0.038755	0.046253	0.050938	0.052491	0.051756	0.050294	0.049652	0.050596	0.052669	0.054408
F-52-3	CHMA	MMA	0.4222	0.4625	0.063342	0.060323	0.059833	0.062579	0.068156	0.075075	0.08138	0.085413	0.086368	0.084585	0.081653	0.080114	0.082486	0.089776	0.100446	0.110648	0.115756	0.112573	0.101318	0.08594	0.071991	0.063472	0.061071	0.062646	0.06496	0.065497	0.063592	0.060428	0.057969	0.057564	0.059083	0.061	0.061339	0.058969	0.054473	0.049994	0.048077	0.050219	0.056068	0.063784	0.071188	0.076807	0.080193	0.081564	0.081225
F-52-4	CHMA	MMA	0.3467	0.391	0.087478	0.101488	0.113276	0.119196	0.118117	0.111385	0.101504	0.090953	0.08171	0.075197	0.072231	0.072886	0.07647	0.081753	0.087331	0.09186	0.094118	0.093063	0.088154	0.079861	0.069934	0.060981	0.055422	0.054368	0.057098	0.061528	0.065449	0.06774	0.068734	0.069578	0.071169	0.073502	0.075916	0.077852	0.079304	0.080562	0.081587	0.081725	0.080216	0.077141	0.073814	0.072046	0.072738	0.07493	0.076178
F-53-1	CHMA	MMA	0.407	0.9663	0.055619	0.045954	0.039412	0.037043	0.03911	0.044894	0.052691	0.060283	0.065729	0.067994	0.067104	0.063881	0.059448	0.054735	0.05029	0.046446	0.043614	0.042302	0.042794	0.044776	0.047355	0.049504	0.050579	0.050603	0.050198	0.050247	0.051407	0.053704	0.056422	0.058365	0.05838	0.055894	0.051188	0.045278	0.039536	0.035293	0.033515	0.034533	0.037878	0.042377	0.046623	0.049634	0.051332	0.052478	0.053986
F-53-2	CHMA	MMA	0.3646	0.8791	0.068673	0.074168	0.073946	0.06881	0.061185	0.053927	0.049201	0.047745	0.04894	0.051664	0.055218	0.05956	0.06478	0.070404	0.075172	0.077556	0.076637	0.07273	0.067258	0.061911	0.057701	0.054617	0.052002	0.049217	0.046192	0.043658	0.042933	0.045182	0.050484	0.057395	0.063432	0.066214	0.064593	0.059187	0.052093	0.045903	0.042471	0.042071	0.043467	0.044932	0.045497	0.045469	0.045873	0.047364	0.049532
F-53-3	CHMA	MMA	0.2966	0.7403	0.075563	0.082038	0.081837	0.075768	0.067312	0.060913	0.059789	0.064282	0.071685	0.077812	0.079347	0.075447	0.06779	0.059356	0.052845	0.049538	0.049056	0.049986	0.050889	0.051022	0.050446	0.04968	0.049333	0.049885	0.051528	0.053976	0.056362	0.057488	0.056483	0.053498	0.049872	0.047486	0.047616	0.050013	0.052887	0.053926	0.051743	0.046825	0.04138	0.038117	0.038704	0.042939	0.049156	0.055399	0.06044
F-53-4	CHMA	MMA	0.2407	0.6338	0.064702	0.061785	0.058152	0.055625	0.05436	0.05318	0.051121	0.048784	0.048235	0.051495	0.058831	0.068128	0.075857	0.079126	0.07749	0.073084	0.068844	0.066295	0.064734	0.062278	0.05771	0.051627	0.04611	0.043289	0.043958	0.04716	0.05089	0.05336	0.054011	0.053619	0.053526	0.054638	0.056842	0.059054	0.059806	0.058114	0.054189	0.049526	0.046223	0.045846	0.048541	0.052975	0.057184	0.059761	0.060549
F-54-1	CHMA	MMA	0.7525	0.3357	0.0699	0.066073	0.061139	0.055704	0.050795	0.04752	0.046417	0.046924	0.047456	0.04623	0.042487	0.037264	0.033023	0.032297	0.036304	0.044365	0.054341	0.063698	0.070558	0.074138	0.074468	0.071915	0.067091	0.061085	0.055621	0.052665	0.053418	0.057306	0.062051	0.064985	0.064491	0.060553	0.054358	0.047497	0.041269	0.036405	0.033212	0.031903	0.03274	0.035845	0.040875	0.046818	0.052117	0.055121	0.054802
F-54-2	CHMA	MMA	0.6747	0.3083	0.052483	0.047681	0.039746	0.031678	0.02742	0.02981	0.038747	0.050668	0.06022	0.063411	0.059938	0.052973	0.046963	0.045149	0.048134	0.054024	0.060006	0.064345	0.067264	0.069962	0.072861	0.074825	0.073835	0.068441	0.05908	0.048515	0.040916	0.039838	0.04632	0.058348	0.071869	0.082538	0.087322	0.085436	0.078394	0.06914	0.060675	0.054841	0.051898	0.051039	0.051342	0.052476	0.05471	0.058379	0.063327
F-54-3	CHMA	MMA	0.5384	0.2603	0.072228	0.081743	0.087062	0.084761	0.073541	0.055871	0.037559	0.025381	0.02406	0.034041	0.051239	0.068995	0.081193	0.084709	0.079915	0.069567	0.057323	0.046648	0.040066	0.038628	0.041851	0.048189	0.055616	0.062026	0.065608	0.065366	0.061576	0.055699	0.049656	0.044981	0.042412	0.041981	0.043322	0.045929	0.049208	0.052374	0.0544	0.054262	0.051476	0.04661	0.041355	0.037947	0.038231	0.042864	0.051075
F-54-4	CHMA	MMA	0.4363	0.222	0.077736	0.081863	0.083802	0.084659	0.085815	0.087519	0.088412	0.086408	0.08044	0.071845	0.064078	0.06065	0.0628	0.068603	0.07397	0.074755	0.068936	0.057808	0.045315	0.035792	0.031732	0.033057	0.037839	0.043484	0.047743	0.049458	0.04899	0.048036	0.048708	0.05231	0.058491	0.065234	0.069708	0.069646	0.064579	0.056238	0.04787	0.042743	0.04258	0.046802	0.053102	0.058874	0.062491	0.063804	0.063829
F-55-1	CHMA	MMA	0.4614	0.4938	0.063307	0.057189	0.052469	0.051253	0.053259	0.056315	0.058032	0.057293	0.054627	0.05152	0.049289	0.048223	0.047473	0.045671	0.041858	0.03619	0.030143	0.026061	0.026061	0.030709	0.038477	0.046512	0.052085	0.053699	0.05145	0.046761	0.041684	0.03803	0.036771	0.037984	0.04117	0.045561	0.050251	0.054358	0.057342	0.059295	0.060875	0.062797	0.06528	0.067851	0.069653	0.070031	0.068983	0.067159	0.065395
F-55-2	CHMA	MMA	0.3336	0.3861	0.05161	0.053566	0.051	0.04486	0.038872	0.037942	0.045414	0.060683	0.078978	0.093727	0.099859	0.095984	0.084568	0.070402	0.058341	0.051459	0.050502	0.054613	0.062339	0.072	0.08149	0.088336	0.090366	0.086581	0.077711	0.066219	0.055565	0.048728	0.046616	0.047631	0.048941	0.048453	0.046033	0.043363	0.042771	0.045761	0.052007	0.059418	0.065264	0.067619	0.066242	0.06249	0.058423	0.055648	0.054602
F-55-3	CHMA	MMA	0.2421	0.3084	0.050141	0.057197	0.068342	0.080048	0.088332	0.09024	0.084841	0.07333	0.058479	0.0438	0.032561	0.026786	0.026687	0.030878	0.037166	0.043455	0.048429	0.051903	0.05467	0.057824	0.061976	0.066867	0.071537	0.074768	0.075506	0.073163	0.067852	0.060585	0.05327	0.048243	0.047257	0.050396	0.055715	0.060043	0.060559	0.056283	0.048612	0.040598	0.035345	0.034418	0.037178	0.041424	0.044883	0.046483	0.04659
F-55-4	CHMA	MMA	0.195	0.26	0.057868	0.05817	0.061365	0.066332	0.071227	0.074409	0.075127	0.073596	0.07052	0.06651	0.061783	0.05632	0.05034	0.044713	0.040935	0.040514	0.043985	0.05019	0.056573	0.060584	0.061171	0.059107	0.056051	0.053381	0.051709	0.051151	0.051847	0.054083	0.057787	0.061893	0.064346	0.063028	0.057085	0.047769	0.038119	0.031457	0.029567	0.031829	0.035921	0.039452	0.041268	0.041675	0.041769	0.04262	0.044843
F-56-1	CHMA	MMA	0.6541	0.6574	0.057362	0.05525	0.05205	0.048752	0.046164	0.044661	0.044398	0.045628	0.048678	0.053514	0.05927	0.064262	0.06669	0.065602	0.061363	0.055342	0.04922	0.04447	0.04213	0.042716	0.04612	0.051559	0.057678	0.062863	0.065722	0.065623	0.06303	0.059342	0.05621	0.054739	0.055103	0.05673	0.05879	0.060575	0.061605	0.061547	0.060188	0.057571	0.054181	0.050931	0.048843	0.04856	0.049977	0.052256	0.054281
F-56-2	CHMA	MMA	0.6202	0.6306	0.059757	0.062667	0.065276	0.067257	0.068361	0.068637	0.068402	0.067863	0.066724	0.064223	0.059763	0.053676	0.047507	0.043485	0.043439	0.047768	0.055089	0.062792	0.068274	0.07015	0.068665	0.065139	0.061091	0.057638	0.055322	0.054156	0.053758	0.053568	0.05315	0.052409	0.0516	0.051087	0.051066	0.051436	0.051911	0.052294	0.052698	0.053516	0.055137	0.057595	0.060431	0.062873	0.064229	0.064224	0.063103
F-56-3	CHMA	MMA	0.5505	0.575	0.050435	0.051777	0.052489	0.053548	0.055997	0.059922	0.064049	0.066278	0.064896	0.059708	0.052367	0.045643	0.042081	0.042813	0.047154	0.053093	0.058338	0.061425	0.062291	0.061964	0.061636	0.061884	0.062537	0.063087	0.063173	0.062784	0.062078	0.061038	0.059348	0.056661	0.053036	0.049119	0.045882	0.04408	0.043829	0.044612	0.045717	0.04679	0.048065	0.05009	0.053184	0.057049	0.060833	0.063567	0.064677
F-56-4	CHMA	MMA	0.4861	0.5213	0.065921	0.071583	0.07745	0.0819	0.083458	0.081388	0.076028	0.068729	0.061391	0.05578	0.052846	0.052397	0.053389	0.054655	0.055503	0.055794	0.055619	0.054977	0.05374	0.051888	0.04971	0.04773	0.046444	0.046151	0.046961	0.048891	0.051886	0.0557	0.059763	0.063229	0.065274	0.065526	0.064359	0.062831	0.062152	0.062934	0.064748	0.066337	0.066368	0.064246	0.06055	0.056844	0.054848	0.05543	0.058106
F-57-1	CHMA	MMA	0.2949	0.3007	0.068999	0.077012	0.084083	0.088411	0.088557	0.084119	0.07602	0.066272	0.057339	0.051288	0.048994	0.049845	0.052298	0.054909	0.05704	0.058916	0.061236	0.064647	0.069228	0.074231	0.078254	0.079773	0.077786	0.072355	0.06486	0.057681	0.053231	0.052746	0.055607	0.059755	0.062929	0.063934	0.063116	0.061873	0.061596	0.062747	0.064695	0.066435	0.067615	0.068994	0.071837	0.076672	0.082361	0.086305	0.085844
F-57-2	CHMA	MMA	0.2867	0.2991	0.065923	0.069356	0.074788	0.080414	0.083648	0.082602	0.077242	0.069499	0.062279	0.057928	0.057092	0.058705	0.061019	0.062853	0.064157	0.06564	0.067884	0.070602	0.072612	0.072554	0.069806	0.064883	0.059085	0.053785	0.049899	0.047765	0.047379	0.048662	0.051528	0.055679	0.060406	0.064679	0.067564	0.068654	0.06822	0.066976	0.065658	0.064661	0.063973	0.063374	0.062695	0.06191	0.061077	0.060268	0.059578
F-57-3	CHMA	MMA	0.243	0.262	0.078498	0.085706	0.086488	0.080574	0.070474	0.060403	0.054385	0.054317	0.059189	0.065983	0.071464	0.073778	0.073172	0.07155	0.071128	0.073041	0.076771	0.080563	0.082423	0.081134	0.076752	0.070388	0.063619	0.057969	0.054565	0.05382	0.055191	0.057364	0.058954	0.059303	0.058755	0.058239	0.058468	0.059346	0.060029	0.059595	0.057785	0.055216	0.052962	0.051874	0.05219	0.053694	0.056189	0.059713	0.064268
F-57-4	CHMA	MMA	0.2155	0.2382	0.050299	0.04368	0.043124	0.049093	0.059033	0.068751	0.074583	0.07497	0.070528	0.062979	0.054058	0.045076	0.037112	0.031345	0.029058	0.031175	0.037601	0.046833	0.056275	0.063361	0.066797	0.066894	0.064832	0.061674	0.057926	0.053789	0.049756	0.046937	0.046652	0.049532	0.054907	0.06093	0.065382	0.066709	0.06476	0.060826	0.056937	0.05488	0.055432	0.05812	0.061503	0.063837	0.063882	0.061461	0.057495
F-58-1	CHMA	MMA	0.932	0.9632	0.060346	0.062054	0.062296	0.060405	0.056426	0.051358	0.046956	0.045001	0.046361	0.050438	0.05542	0.05918	0.060326	0.058827	0.05587	0.053055	0.051417	0.050877	0.050442	0.049048	0.046393	0.043085	0.04008	0.038038	0.037054	0.036801	0.036922	0.037413	0.038685	0.041221	0.045081	0.049634	0.053705	0.056109	0.056295	0.054659	0.052291	0.050316	0.049287	0.049047	0.049082	0.04908	0.049232	0.05006	0.051949
F-58-2	CHMA	MMA	0.8003	0.8487	0.072208	0.065913	0.060095	0.056894	0.057038	0.05938	0.061634	0.061854	0.059634	0.056298	0.054057	0.054788	0.059089	0.066002	0.073387	0.078657	0.079549	0.074913	0.065509	0.05442	0.046252	0.044992	0.051752	0.064066	0.077143	0.086101	0.088045	0.083168	0.074363	0.065538	0.059677	0.057826	0.059336	0.062751	0.066559	0.069521	0.070776	0.069977	0.067437	0.064073	0.061035	0.059191	0.058756	0.059305	0.060171
F-58-3	CHMA	MMA	0.5625	0.6583	0.080517	0.082244	0.078556	0.069707	0.057959	0.046398	0.037762	0.033744	0.034738	0.039907	0.047544	0.055645	0.062508	0.067116	0.069255	0.069418	0.06858	0.067868	0.068112	0.069427	0.07109	0.071897	0.070803	0.067436	0.062261	0.056368	0.051024	0.047167	0.045106	0.044632	0.045425	0.047345	0.050356	0.054206	0.058262	0.061707	0.063977	0.065043	0.065268	0.064994	0.064285	0.063101	0.061691	0.06073	0.060904
F-58-4	CHMA	MMA	0.4425	0.5273	0.063249	0.061321	0.060854	0.061908	0.063868	0.06577	0.066797	0.06658	0.065174	0.062881	0.060161	0.057607	0.055826	0.055111	0.055147	0.055081	0.054016	0.05167	0.048742	0.046591	0.04628	0.0478	0.050126	0.051916	0.052255	0.051073	0.0491	0.047361	0.046555	0.046758	0.047587	0.048604	0.049654	0.050957	0.052899	0.055668	0.058976	0.062065	0.064049	0.064419	0.063397	0.061828	0.060629	0.06017	0.059972
B-5r1_1	St	MMA	0.8658	0.7952	0.0842	0.078923	0.073587	0.069736	0.067718	0.066915	0.066515	0.066192	0.066256	0.067291	0.069635	0.073066	0.076796	0.079673	0.080496	0.078478	0.073795	0.067937	0.063352	0.062225	0.06512	0.070641	0.076333	0.080006	0.080615	0.078472	0.074841	0.07118	0.068499	0.067257	0.067672	0.069895	0.073784	0.078513	0.08253	0.084169	0.082664	0.078779	0.074422	0.071447	0.070565	0.071113	0.071768	0.071614	0.070778
B-5r1_2	St	MMA	0.8347	0.753	0.094869	0.097864	0.095625	0.088565	0.079073	0.070228	0.064374	0.06237	0.063786	0.067607	0.072745	0.078088	0.082392	0.084418	0.083405	0.079583	0.074316	0.069634	0.067241	0.067561	0.069555	0.071513	0.072117	0.071024	0.068763	0.066224	0.064052	0.062273	0.060383	0.05788	0.054869	0.052283	0.051485	0.053439	0.057952	0.063541	0.068106	0.070055	0.069147	0.066533	0.064057	0.063318	0.065047	0.068985	0.07416
B-5r1_3	St	MMA	0.8023	0.7143	0.035868	0.039701	0.049331	0.061597	0.07319	0.08179	0.086401	0.087042	0.084283	0.078959	0.072066	0.064693	0.057871	0.052428	0.048934	0.047743	0.049003	0.052545	0.057731	0.063477	0.068569	0.072037	0.073335	0.072293	0.069039	0.064011	0.058036	0.052267	0.047877	0.045649	0.045768	0.047933	0.051622	0.056286	0.061356	0.066094	0.069504	0.070527	0.06857	0.064067	0.058561	0.054043	0.051914	0.052299	0.054138
B-5r1_4	St	MMA	0.7123	0.6083	0.072383	0.06786	0.064078	0.060765	0.05782	0.055471	0.054242	0.054714	0.057124	0.060969	0.06496	0.067513	0.067555	0.065097	0.061137	0.057067	0.053991	0.052324	0.051877	0.052327	0.053618	0.055894	0.059122	0.062823	0.066148	0.068304	0.06905	0.068844	0.0684	0.068056	0.0675	0.066064	0.063329	0.059639	0.056118	0.05415	0.05462	0.057458	0.06176	0.066348	0.070368	0.073551	0.075997	0.077692	0.078179
B-5r1_5	St	MMA	0.5848	0.4579	0.077911	0.078826	0.080773	0.082732	0.083597	0.08307	0.081835	0.080945	0.080954	0.081464	0.081517	0.080525	0.078917	0.077884	0.078443	0.080502	0.082578	0.082449	0.078432	0.070492	0.060364	0.050705	0.043962	0.041563	0.043546	0.048525	0.054089	0.0577	0.05785	0.054807	0.050476	0.047465	0.047833	0.052081	0.058856	0.065588	0.069804	0.070371	0.06788	0.064059	0.060716	0.058957	0.059	0.060462	0.062732
B-5r1_6	St	MMA	0.4868	0.3346	0.073829	0.070481	0.067783	0.06616	0.065504	0.065229	0.06465	0.063387	0.061511	0.05941	0.057561	0.056402	0.056322	0.057626	0.060354	0.064034	0.067563	0.069449	0.06848	0.064542	0.05893	0.053792	0.051169	0.052285	0.057213	0.064778	0.072777	0.078723	0.080903	0.079082	0.07439	0.068562	0.063094	0.058834	0.056166	0.055537	0.057721	0.0634	0.072227	0.082189	0.090059	0.092892	0.089584	0.08144	0.071472
B-5r1_7	St	MMA	0.4017	0.2555	0.081903	0.082872	0.079221	0.073116	0.067454	0.064201	0.063557	0.064414	0.065595	0.066865	0.068998	0.072935	0.0787	0.08489	0.08913	0.089331	0.085157	0.078741	0.073699	0.072726	0.075799	0.080624	0.084562	0.086212	0.085819	0.084673	0.084019	0.084157	0.084343	0.083487	0.080955	0.076862	0.07187	0.066879	0.062881	0.06091	0.061825	0.065836	0.072063	0.078594	0.083185	0.084262	0.08164	0.076564	0.071114
B-5r1_8	St	MMA	0.3494	0.1822	0.054881	0.058478	0.064086	0.070116	0.0747	0.076422	0.074821	0.070517	0.065019	0.06027	0.058023	0.059171	0.063314	0.068864	0.073724	0.076188	0.075604	0.072548	0.068445	0.064802	0.062503	0.061682	0.06213	0.063733	0.06652	0.070352	0.074576	0.078012	0.079428	0.078238	0.074915	0.070807	0.067477	0.065943	0.066221	0.067371	0.068023	0.067141	0.064648	0.061532	0.05935	0.059444	0.0623	0.067326	0.073094
B-5r1_9	St	MMA	0.3101	0.1297	0.063081	0.063527	0.066932	0.0722	0.077788	0.082325	0.085083	0.086103	0.085891	0.0849	0.083211	0.080633	0.077092	0.072907	0.06873	0.065293	0.063272	0.063306	0.065928	0.071167	0.078101	0.084875	0.089325	0.089876	0.086338	0.080256	0.074414	0.071427	0.072264	0.075808	0.079698	0.081694	0.080701	0.077059	0.072147	0.067587	0.064451	0.062835	0.062037	0.061203	0.05998	0.058726	0.05821	0.059019	0.061066
B-6_1	St	MMA	1.2207	0.4791	0.102912	0.090841	0.070397	0.046152	0.025653	0.015899	0.019489	0.032802	0.047845	0.05702	0.057477	0.051913	0.045787	0.043599	0.046732	0.053551	0.061072	0.066969	0.070838	0.074072	0.078394	0.084182	0.089954	0.093104	0.091166	0.083115	0.070392	0.056856	0.047023	0.043505	0.04568	0.050384	0.053705	0.052772	0.04702	0.038535	0.031139	0.028451	0.032012	0.040586	0.050867	0.059027	0.062398	0.06069	0.056099
B-6_2	St	MMA	1.1843	0.4519	0.055007	0.049503	0.045304	0.042939	0.042246	0.042406	0.042261	0.0409	0.038288	0.035521	0.034351	0.036071	0.04049	0.045724	0.049098	0.048864	0.045925	0.044146	0.048123	0.059525	0.075197	0.088813	0.094499	0.089966	0.077656	0.063432	0.053379	0.050424	0.052976	0.056656	0.057833	0.056167	0.054337	0.055518	0.060657	0.067382	0.071401	0.06961	0.062573	0.054277	0.049475	0.050756	0.057173	0.065058	0.070425
B-6_3	St	MMA	1.1503	0.4299	0.074126	0.062435	0.055755	0.054933	0.05807	0.062171	0.064996	0.065926	0.065668	0.065313	0.06544	0.065814	0.065751	0.064722	0.062699	0.060068	0.057253	0.054348	0.051147	0.047632	0.044393	0.042505	0.043015	0.046354	0.05193	0.058176	0.063241	0.066015	0.066677	0.066297	0.065919	0.065853	0.065668	0.064823	0.063401	0.062249	0.062347	0.063866	0.065698	0.06592	0.063013	0.057034	0.049851	0.044219	0.042265
B-6_4	St	MMA	1.046	0.3661	0.058972	0.046092	0.038038	0.037123	0.042763	0.052014	0.061358	0.068448	0.072692	0.074551	0.074421	0.072045	0.066781	0.058467	0.048322	0.039249	0.035134	0.03909	0.051316	0.0681	0.083452	0.092547	0.094037	0.089712	0.082657	0.075563	0.06982	0.065453	0.061794	0.058331	0.055064	0.052186	0.049672	0.047327	0.045286	0.044346	0.045528	0.049095	0.053963	0.058128	0.059984	0.059713	0.059559	0.062342	0.069208
B-6_5	St	MMA	0.8798	0.2685	0.061465	0.060299	0.053944	0.046332	0.042582	0.045848	0.055904	0.069595	0.082183	0.088839	0.086043	0.072953	0.052284	0.02984	0.012482	0.005454	0.010251	0.023861	0.040028	0.052465	0.058179	0.058378	0.056572	0.055877	0.057406	0.060321	0.063036	0.064497	0.06455	0.063436	0.061309	0.058401	0.055548	0.054273	0.056033	0.061054	0.067779	0.073534	0.076095	0.074929	0.071154	0.066439	0.061948	0.058095	0.055022
B-6_6	St	MMA	0.7069	0.199	0.075918	0.083732	0.089614	0.091239	0.086246	0.074074	0.057368	0.04138	0.031366	0.029871	0.035656	0.044616	0.05188	0.053941	0.049768	0.040698	0.029715	0.020647	0.016998	0.020219	0.02865	0.038509	0.046049	0.049101	0.047587	0.043329	0.039131	0.037265	0.038364	0.041634	0.045971	0.050875	0.056507	0.063013	0.069721	0.074942	0.076752	0.074306	0.068661	0.062307	0.057688	0.055815	0.055929	0.056354	0.055847
B-6_7	St	MMA	0.6264	0.1468	0.06094	0.06283	0.063923	0.062624	0.058416	0.052043	0.045097	0.039267	0.035656	0.034418	0.034862	0.035951	0.036909	0.037481	0.037672	0.037303	0.035815	0.032571	0.027443	0.021203	0.015268	0.011042	0.009577	0.011725	0.018252	0.029386	0.043972	0.059057	0.070686	0.075749	0.073657	0.066667	0.058666	0.053183	0.051725	0.053257	0.055112	0.054734	0.051194	0.045685	0.04094	0.039934	0.04438	0.053704	0.065034
B-6_8	St	MMA	0.5626	0.1075	0.094035	0.09254	0.08697	0.079791	0.07363	0.069512	0.066559	0.063266	0.059109	0.055205	0.053533	0.055206	0.059244	0.063069	0.064297	0.062184	0.057759	0.05287	0.049039	0.046977	0.047032	0.049722	0.055476	0.063788	0.072633	0.07879	0.079297	0.073446	0.063662	0.054086	0.047883	0.045674	0.046123	0.047677	0.04983	0.053096	0.057991	0.063959	0.069195	0.071588	0.070138	0.065774	0.06091	0.057947	0.05772
B-6_9	St	MMA	0.5093	0.0762	0.045302	0.042744	0.03683	0.030342	0.028118	0.03412	0.048604	0.067623	0.085082	0.095587	0.09659	0.08911	0.07683	0.064207	0.05498	0.051649	0.055237	0.064595	0.075883	0.083866	0.084928	0.079016	0.068938	0.058477	0.050853	0.047792	0.049139	0.053132	0.057344	0.059816	0.059755	0.057489	0.053931	0.05003	0.046568	0.044269	0.043918	0.046178	0.051114	0.057805	0.064477	0.069286	0.071279	0.070866	0.069407
B-7_1	St	MMA	0.5012	1.1219	0.073206	0.081054	0.082255	0.078684	0.074822	0.074673	0.079548	0.087634	0.09532	0.099309	0.097986	0.091332	0.080131	0.065639	0.049941	0.036326	0.028619	0.029019	0.035902	0.044259	0.049046	0.048295	0.043647	0.038799	0.037279	0.040471	0.046666	0.05198	0.052905	0.048637	0.041418	0.035071	0.033082	0.037213	0.046995	0.060132	0.073567	0.084597	0.091504	0.093672	0.091506	0.086286	0.079783	0.073547	0.068273
B-7_2	St	MMA	0.4793	1.0764	0.080687	0.091771	0.100474	0.102637	0.097249	0.086557	0.074344	0.064056	0.057661	0.055309	0.055755	0.057261	0.058407	0.058427	0.057217	0.05537	0.054184	0.055288	0.059676	0.066785	0.074493	0.080168	0.082015	0.08	0.075937	0.07262	0.072234	0.074895	0.078412	0.079661	0.076634	0.069651	0.061058	0.053882	0.050353	0.050976	0.054507	0.05867	0.061152	0.060495	0.056727	0.051567	0.04788	0.048401	0.054388
B-7_3	St	MMA	0.4497	1.0012	0.097705	0.096352	0.089758	0.081612	0.077135	0.079653	0.088692	0.100474	0.11017	0.114421	0.112639	0.106533	0.098622	0.09095	0.084654	0.080198	0.077687	0.076916	0.077316	0.078159	0.079025	0.080079	0.081792	0.084285	0.086849	0.088008	0.086174	0.080487	0.071298	0.060007	0.048639	0.03956	0.03523	0.037534	0.046621	0.060041	0.073225	0.081529	0.082687	0.078043	0.071677	0.068019	0.069476	0.07541	0.082919
B-7_4	St	MMA	0.3578	0.806	0.076363	0.074253	0.073139	0.074842	0.079622	0.086216	0.092465	0.096106	0.095509	0.090256	0.081436	0.071474	0.063315	0.0592	0.059785	0.064106	0.0702	0.07588	0.079446	0.080269	0.078895	0.076486	0.07411	0.072441	0.071873	0.072636	0.074754	0.077874	0.081154	0.08337	0.083285	0.080193	0.07438	0.067182	0.060533	0.056246	0.055355	0.057752	0.062273	0.067219	0.071019	0.072703	0.071999	0.069239	0.065223
B-7_5	St	MMA	0.2325	0.5298	0.098753	0.099662	0.096679	0.091897	0.086851	0.081988	0.077315	0.073231	0.07057	0.069741	0.069914	0.069343	0.066871	0.063362	0.061661	0.064835	0.073736	0.085401	0.093698	0.092736	0.081163	0.063367	0.046317	0.03537	0.032247	0.035374	0.041493	0.047595	0.052287	0.055839	0.059064	0.062103	0.06408	0.06377	0.060744	0.056174	0.052592	0.052537	0.056941	0.064507	0.072549	0.078553	0.081365	0.081426	0.080052
B-7_6	St	MMA	0.1875	0.4002	0.079028	0.073178	0.068215	0.064808	0.063796	0.066347	0.0733	0.08407	0.096026	0.105159	0.108021	0.103859	0.09529	0.086871	0.082632	0.084099	0.089577	0.094973	0.096246	0.092175	0.084812	0.077171	0.070882	0.065813	0.061162	0.056725	0.053351	0.0523	0.054111	0.058001	0.062273	0.065318	0.066361	0.065447	0.062914	0.059071	0.054434	0.050226	0.048406	0.050714	0.057268	0.065959	0.073359	0.076548	0.074651
B-7_7	St	MMA	0.1403	0.2775	0.079993	0.076472	0.070937	0.066612	0.066266	0.070405	0.076761	0.081477	0.081449	0.076265	0.068396	0.061772	0.059853	0.064106	0.073214	0.083379	0.089905	0.089639	0.082788	0.072656	0.063449	0.057875	0.05616	0.056745	0.057849	0.058684	0.05956	0.060942	0.062433	0.062725	0.060634	0.056285	0.051383	0.048346	0.048891	0.052964	0.058625	0.062986	0.063815	0.060888	0.05614	0.052443	0.05193	0.054991	0.060319
B-7_8	St	MMA	0.1132	0.182	0.084494	0.070947	0.059087	0.053162	0.053522	0.057	0.059099	0.056605	0.049302	0.039892	0.032175	0.028787	0.03008	0.034731	0.041208	0.048698	0.056908	0.065143	0.071798	0.075104	0.074498	0.071164	0.067352	0.065175	0.065586	0.06795	0.070516	0.071601	0.070635	0.068251	0.065545	0.063248	0.061445	0.059908	0.058561	0.05761	0.0572	0.057	0.05622	0.054229	0.051279	0.048708	0.048379	0.051726	0.058941
B-7_9	St	MMA	0.0915	0.1118	0.073519	0.066961	0.060009	0.055443	0.054701	0.057247	0.061345	0.065495	0.069375	0.073598	0.078568	0.08345	0.086168	0.084616	0.078348	0.069454	0.061786	0.058799	0.061311	0.066823	0.071095	0.070797	0.065188	0.056062	0.04663	0.040103	0.038341	0.041051	0.046131	0.051051	0.054222	0.055469	0.055583	0.055589	0.056271	0.058077	0.061161	0.065312	0.069788	0.073403	0.075097	0.074656	0.072955	0.071455	0.071171
B-8_1	St	MMA	0.8181	0.7219	0.087606	0.085418	0.077384	0.065896	0.054533	0.046661	0.044301	0.047426	0.053882	0.060195	0.063116	0.06113	0.055039	0.047354	0.040996	0.038099	0.039419	0.044419	0.051801	0.060101	0.067982	0.074207	0.077577	0.077069	0.072158	0.063231	0.051891	0.04083	0.033027	0.030584	0.033971	0.042077	0.052719	0.063231	0.071143	0.074975	0.074803	0.072065	0.068666	0.066052	0.064814	0.064858	0.065782	0.06715	0.068534
B-8_2	St	MMA	0.7695	0.653	0.088038	0.085921	0.084181	0.082928	0.081759	0.080008	0.077195	0.073345	0.06901	0.065073	0.062471	0.061953	0.063905	0.068281	0.074618	0.082069	0.08939	0.09503	0.097617	0.096711	0.093124	0.088344	0.083629	0.079515	0.075883	0.072364	0.068819	0.065644	0.063603	0.063252	0.0644	0.066048	0.066936	0.066397	0.065023	0.064579	0.066982	0.07289	0.080999	0.088709	0.093627	0.094824	0.093118	0.090232	0.087462
B-8_3	St	MMA	0.7078	0.5832	0.071442	0.06986	0.069109	0.0692	0.070306	0.072548	0.075742	0.079282	0.082259	0.083812	0.083591	0.082074	0.080457	0.080081	0.081779	0.085522	0.09051	0.095533	0.099428	0.101416	0.101187	0.098786	0.09454	0.089134	0.083673	0.079461	0.077397	0.077386	0.078354	0.078926	0.078165	0.075911	0.072694	0.069384	0.066746	0.065068	0.064086	0.063242	0.062141	0.060897	0.060188	0.06093	0.063714	0.068309	0.07356
B-8_4	St	MMA	0.5361	0.4405	0.088874	0.086532	0.083427	0.081284	0.080735	0.081088	0.081037	0.079797	0.077782	0.076221	0.076027	0.076924	0.077618	0.076906	0.074776	0.072549	0.071975	0.073899	0.077466	0.080633	0.0817	0.080469	0.078008	0.075548	0.073582	0.07174	0.069396	0.066462	0.063659	0.062042	0.062263	0.064184	0.067009	0.069757	0.071731	0.072749	0.073051	0.072994	0.072778	0.072381	0.071733	0.07097	0.070551	0.071095	0.072958
B-8_5	St	MMA	0.3947	0.2643	0.084522	0.081369	0.077719	0.074729	0.072674	0.071021	0.069191	0.067245	0.06586	0.065605	0.066145	0.066097	0.063781	0.058384	0.050689	0.042861	0.037469	0.03632	0.039673	0.046189	0.053635	0.059822	0.063213	0.06316	0.060096	0.055699	0.052592	0.053141	0.057852	0.064735	0.070373	0.071925	0.068732	0.062626	0.056783	0.053764	0.054056	0.056168	0.058003	0.058304	0.057179	0.055628	0.054675	0.054868	0.056336
B-8_6	St	MMA	0.3161	0.1709	0.061624	0.062056	0.062889	0.062525	0.060774	0.058805	0.058275	0.060222	0.064344	0.069023	0.072103	0.07208	0.068999	0.064431	0.060483	0.058572	0.058766	0.059968	0.060765	0.060489	0.059702	0.059619	0.060965	0.063295	0.065202	0.065182	0.062618	0.058268	0.053857	0.051097	0.050864	0.05304	0.056841	0.06125	0.065241	0.067875	0.068467	0.066939	0.064092	0.061412	0.060304	0.061211	0.063228	0.06461	0.06396
B-8_7	St	MMA	0.2658	0.109	0.081835	0.079377	0.075639	0.073136	0.073317	0.075819	0.079037	0.081326	0.081925	0.08107	0.079443	0.077592	0.075804	0.074398	0.073945	0.07505	0.077817	0.081451	0.084485	0.085632	0.084632	0.082273	0.079596	0.077125	0.074728	0.072056	0.069111	0.066432	0.064717	0.064248	0.064696	0.065459	0.066153	0.066841	0.067831	0.069238	0.07067	0.071394	0.070932	0.069589	0.068393	0.068453	0.070161	0.072732	0.074375
B-8_8	St	MMA	0.2326	0.0675	0.07752	0.066464	0.05782	0.053255	0.052811	0.055103	0.058164	0.060401	0.061136	0.060564	0.059378	0.058339	0.058031	0.058809	0.060848	0.064116	0.06822	0.072268	0.075007	0.07539	0.073232	0.069316	0.064882	0.061047	0.058495	0.057408	0.057462	0.057953	0.058117	0.057552	0.056466	0.055573	0.055679	0.057178	0.059753	0.062528	0.064592	0.065535	0.065603	0.065346	0.065082	0.064631	0.06356	0.061697	0.05947
B-8_9	St	MMA	0.2073	0.038	0.068608	0.068993	0.069737	0.069844	0.068666	0.066232	0.063178	0.060341	0.058309	0.05718	0.056626	0.056181	0.055573	0.054874	0.054405	0.054518	0.055459	0.057348	0.060228	0.064065	0.068657	0.073493	0.077686	0.080088	0.07964	0.075916	0.069646	0.062715	0.057308	0.054679	0.054551	0.055588	0.056449	0.05663	0.056622	0.057339	0.059194	0.061587	0.063309	0.063494	0.06226	0.060583	0.059583	0.059746	0.060656
B-9_1	St	MMA	0.7228	0.6719	0.097763	0.099075	0.096467	0.090524	0.083147	0.076574	0.072423	0.071185	0.072324	0.074822	0.077737	0.080429	0.08242	0.083198	0.082245	0.079318	0.074823	0.069953	0.066289	0.064932	0.065805	0.067811	0.069621	0.070384	0.069997	0.068989	0.068201	0.068361	0.069757	0.072152	0.074934	0.077375	0.078883	0.079238	0.078725	0.078056	0.077991	0.078823	0.08011	0.080926	0.080466	0.078549	0.075682	0.0727	0.070251
B-9_2	St	MMA	0.6971	0.6412	0.09781	0.090095	0.084181	0.082117	0.083686	0.086843	0.089123	0.08913	0.087164	0.08467	0.083055	0.082788	0.08331	0.083623	0.083019	0.081462	0.079473	0.077717	0.076564	0.075883	0.075204	0.074127	0.072661	0.071255	0.070579	0.071157	0.073002	0.075464	0.077523	0.07837	0.077836	0.076362	0.074647	0.073326	0.072832	0.073446	0.075329	0.078408	0.082169	0.085626	0.087658	0.087647	0.085943	0.083739	0.082324
B-9_3	St	MMA	0.6765	0.6121	0.089204	0.087971	0.08543	0.082462	0.080013	0.078692	0.078461	0.078674	0.078503	0.077489	0.075838	0.074321	0.073885	0.075209	0.078452	0.083184	0.088418	0.092692	0.09441	0.092538	0.087257	0.079942	0.072515	0.066779	0.063994	0.064646	0.068302	0.073706	0.079222	0.083416	0.085492	0.085397	0.083648	0.081003	0.078128	0.075405	0.072983	0.071019	0.069879	0.070068	0.071868	0.074924	0.078128	0.080026	0.079568
B-9_4	St	MMA	0.6087	0.5334	0.071602	0.065988	0.061533	0.059106	0.058844	0.060425	0.063427	0.067505	0.072331	0.077336	0.081535	0.0837	0.082977	0.079542	0.07476	0.070653	0.068969	0.070266	0.073467	0.07643	0.077424	0.076305	0.074361	0.073193	0.073609	0.075125	0.076268	0.075546	0.072516	0.068146	0.064225	0.062336	0.063109	0.066031	0.069814	0.073092	0.0751	0.075963	0.076404	0.077115	0.078214	0.079118	0.078909	0.077	0.073656
B-9_5	St	MMA	0.5073	0.4009	0.093896	0.096684	0.094136	0.08747	0.07971	0.07382	0.071367	0.072283	0.07543	0.079403	0.083066	0.085659	0.086614	0.085416	0.081721	0.075655	0.068089	0.060662	0.055368	0.053717	0.055962	0.060984	0.066864	0.071575	0.073504	0.071909	0.06735	0.061724	0.057542	0.056669	0.05937	0.06426	0.069096	0.071891	0.071832	0.069551	0.066622	0.064612	0.064363	0.065867	0.068596	0.071858	0.074968	0.077297	0.078393
B-9_6	St	MMA	0.4304	0.3074	0.082353	0.083484	0.083159	0.081818	0.080009	0.077991	0.075774	0.073433	0.071372	0.070241	0.070492	0.071907	0.07352	0.07412	0.072997	0.070391	0.067337	0.065054	0.06424	0.064796	0.066183	0.068064	0.070583	0.07408	0.078497	0.082952	0.085846	0.085603	0.081642	0.074869	0.067284	0.061083	0.057848	0.058153	0.061521	0.066635	0.071765	0.075408	0.076897	0.076628	0.075699	0.075176	0.075449	0.076029	0.0759
B-9_7	St	MMA	0.3606	0.2371	0.069758	0.069727	0.068562	0.067094	0.066404	0.067149	0.06924	0.072013	0.074712	0.076915	0.078635	0.080054	0.081133	0.081361	0.079861	0.075871	0.069433	0.061891	0.055666	0.053107	0.055145	0.060754	0.067505	0.072673	0.074366	0.072314	0.067943	0.063577	0.061188	0.061501	0.063923	0.067125	0.069789	0.071102	0.070863	0.069335	0.067039	0.064609	0.062675	0.061736	0.061993	0.063267	0.06507	0.066847	0.068246
B-9_8	St	MMA	0.3205	0.1797	0.088822	0.088189	0.084817	0.080645	0.077446	0.076034	0.076215	0.077218	0.07825	0.078883	0.079093	0.079005	0.0786	0.077642	0.075872	0.073342	0.070615	0.068605	0.068031	0.06881	0.069995	0.070485	0.069909	0.068941	0.068857	0.070656	0.074221	0.078117	0.080366	0.079767	0.076702	0.072835	0.070102	0.069682	0.07147	0.074238	0.07642	0.077026	0.076095	0.074435	0.073013	0.072438	0.072772	0.073648	0.074535
B-9_9	St	MMA	0.2848	0.135	0.074063	0.075172	0.07501	0.072755	0.068667	0.063866	0.059686	0.057123	0.056652	0.058312	0.061818	0.066554	0.071571	0.07578	0.078303	0.078775	0.077401	0.074772	0.071543	0.068191	0.065038	0.062449	0.060903	0.060809	0.062207	0.064614	0.067185	0.069165	0.070268	0.070637	0.070483	0.069805	0.068477	0.066566	0.064538	0.063078	0.062606	0.062915	0.063302	0.063129	0.062361	0.061628	0.06176	0.06319	0.065692
B-10_1	St	MMA	1.069	0.9473	0.052998	0.056758	0.058624	0.056965	0.051872	0.044983	0.03859	0.034695	0.034478	0.038256	0.045678	0.055878	0.067428	0.078267	0.085916	0.088208	0.084465	0.0764	0.067611	0.061548	0.0596	0.060898	0.063555	0.065968	0.067415	0.067908	0.06768	0.066775	0.065021	0.062359	0.059144	0.056178	0.054505	0.05517	0.058962	0.066047	0.075473	0.084945	0.09139	0.092253	0.086742	0.076225	0.063722	0.05277	0.046078
B-10_2	St	MMA	1.0381	0.8959	0.091417	0.086099	0.078849	0.072486	0.067978	0.064889	0.062686	0.061428	0.061461	0.062748	0.064653	0.066435	0.067911	0.06946	0.07119	0.072085	0.070123	0.063624	0.052829	0.040165	0.028811	0.020986	0.017397	0.017831	0.021879	0.029003	0.038004	0.046692	0.052626	0.054691	0.054065	0.053457	0.055201	0.059589	0.064516	0.066714	0.064031	0.057174	0.049415	0.044485	0.044412	0.048684	0.054857	0.059956	0.061837
B-10_3	St	MMA	0.9876	0.8329	0.062322	0.08292	0.099393	0.105313	0.099589	0.086409	0.072152	0.062046	0.058357	0.060291	0.065148	0.069925	0.072408	0.071365	0.066409	0.058292	0.049496	0.043919	0.044843	0.052662	0.064652	0.076698	0.085305	0.088912	0.088176	0.085042	0.081099	0.076536	0.070542	0.062662	0.053926	0.04677	0.043676	0.045476	0.050721	0.056562	0.060377	0.060979	0.058698	0.054558	0.049425	0.04383	0.038434	0.034507	0.033785
B-10_4	St	MMA	0.8711	0.6771	0.05565	0.066307	0.082633	0.099783	0.112754	0.117616	0.112602	0.098925	0.080585	0.062738	0.049501	0.042643	0.041834	0.045843	0.053517	0.06381	0.074954	0.08381	0.086752	0.082144	0.07205	0.061036	0.053243	0.050299	0.051026	0.052603	0.052566	0.050536	0.048354	0.048424	0.051828	0.057697	0.064008	0.06895	0.071891	0.073424	0.074622	0.076169	0.07802	0.079694	0.080752	0.080988	0.080336	0.078749	0.076208
B-10_5	St	MMA	0.6857	0.4452	0.055761	0.041762	0.033389	0.035095	0.047022	0.064786	0.081605	0.091337	0.090887	0.081029	0.065474	0.048851	0.034681	0.024371	0.017638	0.013852	0.013155	0.016442	0.024244	0.035442	0.047082	0.055622	0.058649	0.055932	0.049456	0.042653	0.039091	0.040929	0.047875	0.05736	0.065909	0.070795	0.071089	0.0678	0.063265	0.060071	0.059871	0.062604	0.06661	0.069593	0.069794	0.066729	0.061245	0.054993	0.049654
B-10_6	St	MMA	0.5643	0.2733	0.099051	0.098583	0.101722	0.105463	0.105853	0.100154	0.088662	0.074689	0.06248	0.054768	0.051777	0.051889	0.053057	0.054008	0.054714	0.05603	0.058833	0.063266	0.068618	0.073826	0.078107	0.081201	0.083132	0.083755	0.08246	0.078305	0.070573	0.059468	0.046567	0.034701	0.02716	0.026387	0.032779	0.044468	0.058383	0.071773	0.082992	0.09119	0.095571	0.095207	0.089785	0.08068	0.071203	0.0654	0.06599
B-10_7	St	MMA	0.4461	0.1593	0.04606	0.045896	0.051987	0.061612	0.071083	0.077649	0.080114	0.078347	0.072736	0.064194	0.054413	0.04571	0.040315	0.039476	0.042893	0.048836	0.055023	0.059773	0.06257	0.063704	0.06358	0.062454	0.060634	0.058671	0.057159	0.056234	0.055255	0.053177	0.049467	0.044799	0.040913	0.039718	0.042231	0.047946	0.055078	0.061553	0.066005	0.068036	0.067784	0.065484	0.061562	0.057053	0.053638	0.052959	0.055587
B-10_8	St	MMA	0.3712	0.0796	0.041387	0.032435	0.026179	0.024278	0.026823	0.032441	0.039074	0.044755	0.047994	0.047909	0.044393	0.038349	0.031682	0.026805	0.025838	0.02986	0.038425	0.049419	0.059495	0.065325	0.065273	0.060204	0.05278	0.046003	0.042038	0.041608	0.043884	0.047003	0.049224	0.050089	0.050552	0.051965	0.054845	0.058363	0.060821	0.060859	0.058654	0.056046	0.05527	0.057281	0.061016	0.06399	0.063673	0.058905	0.050664
B-10_9	St	MMA	0.2956	0.0284	0.024132	0.025605	0.030989	0.039265	0.048072	0.05444	0.056293	0.053702	0.049019	0.045664	0.046166	0.050687	0.05705	0.062225	0.064102	0.062429	0.058578	0.054488	0.051503	0.04977	0.04852	0.046907	0.044591	0.041755	0.038832	0.036375	0.035119	0.036	0.039905	0.047148	0.05696	0.067374	0.075747	0.079785	0.078583	0.073041	0.065346	0.057851	0.052062	0.0482	0.045442	0.042573	0.038761	0.034125	0.029819
B-14_1	St	MMA	0.4027	0.3938	0.068191	0.056043	0.047798	0.045212	0.048693	0.056772	0.066264	0.073465	0.076015	0.074112	0.070074	0.066724	0.065831	0.067394	0.069952	0.071729	0.071924	0.071081	0.070205	0.069598	0.068645	0.066694	0.064153	0.062738	0.064524	0.070527	0.079856	0.089953	0.097633	0.100227	0.096375	0.086398	0.072324	0.057446	0.045364	0.038847	0.039119	0.045784	0.057152	0.070611	0.082997	0.091201	0.093139	0.088781	0.080549
B-14_2	St	MMA	0.3954	0.3853	0.122869	0.106568	0.088484	0.071843	0.058752	0.050809	0.049357	0.054896	0.066107	0.079522	0.090485	0.094994	0.09125	0.080021	0.064034	0.047199	0.034056	0.028987	0.034604	0.049845	0.069696	0.087568	0.098693	0.101941	0.099278	0.093788	0.087669	0.081329	0.074161	0.066221	0.05911	0.055257	0.056296	0.061743	0.06888	0.074129	0.075131	0.071995	0.066803	0.061996	0.059	0.057862	0.057861	0.058454	0.059781
B-14_3	St	MMA	0.3803	0.3715	0.073299	0.072008	0.069292	0.064705	0.058688	0.052327	0.047065	0.044623	0.046875	0.055176	0.069235	0.086435	0.102367	0.112391	0.113503	0.105721	0.092272	0.07819	0.067905	0.063405	0.06418	0.06855	0.074905	0.082058	0.088954	0.094437	0.09753	0.098022	0.096734	0.095022	0.093894	0.093413	0.092733	0.090712	0.086803	0.081669	0.07704	0.074753	0.07563	0.079026	0.083291	0.086733	0.088393	0.088237	0.086753
B-14_4	St	MMA	0.3445	0.3407	0.094107	0.089619	0.084261	0.078872	0.073944	0.069435	0.065075	0.060911	0.057562	0.055927	0.056592	0.059502	0.064184	0.070184	0.077067	0.083846	0.088503	0.088532	0.082679	0.07266	0.06291	0.058015	0.05989	0.06682	0.074759	0.079897	0.080938	0.07963	0.079182	0.081837	0.087362	0.093265	0.09632	0.094365	0.087418	0.077662	0.068479	0.063102	0.063404	0.069162	0.078029	0.086352	0.090701	0.089453	0.083435
B-14_5	St	MMA	0.308	0.2899	0.063011	0.055051	0.05011	0.047752	0.045957	0.042908	0.038384	0.033998	0.032187	0.034583	0.040945	0.049445	0.057841	0.064442	0.068357	0.069335	0.067666	0.06427	0.06075	0.059076	0.060901	0.066764	0.075552	0.084502	0.09001	0.089272	0.082007	0.070874	0.060036	0.05297	0.050996	0.05312	0.057054	0.060818	0.063819	0.066544	0.06936	0.071634	0.071901	0.069017	0.063458	0.057481	0.053671	0.053273	0.05579
B-14_6	St	MMA	0.2711	0.2615	0.056833	0.051175	0.049279	0.051841	0.058382	0.067218	0.075839	0.08176	0.08344	0.080761	0.074921	0.067849	0.061346	0.056407	0.05317	0.051518	0.051745	0.054653	0.060926	0.070249	0.081028	0.091006	0.098157	0.101159	0.099511	0.09369	0.085335	0.077005	0.071183	0.069019	0.069732	0.071121	0.070798	0.067476	0.061665	0.055361	0.050874	0.049558	0.051224	0.054378	0.056947	0.057178	0.054428	0.049483	0.044123
B-14_7	St	MMA	0.2455	0.2396	0.074107	0.075755	0.077632	0.078549	0.078311	0.078436	0.081077	0.086998	0.094304	0.099098	0.097918	0.090357	0.079729	0.071102	0.068206	0.071416	0.077932	0.083842	0.086649	0.086549	0.085573	0.085555	0.086726	0.087785	0.087052	0.083779	0.078856	0.074464	0.072859	0.074969	0.07972	0.084572	0.086958	0.085705	0.081518	0.076338	0.072081	0.069543	0.06808	0.066237	0.062861	0.05796	0.052872	0.04972	0.050436
B-14_8	St	MMA	0.2199	0.2132	0.110422	0.110488	0.110381	0.108366	0.101688	0.088683	0.071011	0.053789	0.043131	0.04268	0.05125	0.063077	0.070894	0.070125	0.061305	0.04917	0.039591	0.036613	0.041034	0.050911	0.063234	0.075368	0.085439	0.092069	0.094338	0.0922	0.086852	0.080312	0.074312	0.069369	0.064803	0.059657	0.053803	0.048413	0.045445	0.046574	0.052416	0.062425	0.075132	0.088255	0.098746	0.103361	0.100049	0.089377	0.074773
B-14_9	St	MMA	0.2013	0.1947	0.055272	0.053596	0.051601	0.050751	0.052476	0.056772	0.061889	0.065505	0.066434	0.065463	0.064759	0.06636	0.07072	0.07631	0.080665	0.082099	0.080817	0.07868	0.077761	0.078627	0.079773	0.078835	0.074548	0.067932	0.062032	0.060429	0.065223	0.075546	0.087637	0.096617	0.098994	0.094304	0.084917	0.074393	0.065718	0.060434	0.058795	0.060378	0.064451	0.0698	0.074376	0.075508	0.071095	0.061281	0.049143
F-3-1	St	MMA	0.896	0.865	0.091577	0.096743	0.099874	0.099283	0.095335	0.090101	0.086095	0.084947	0.086522	0.088768	0.088706	0.084373	0.07632	0.06733	0.060793	0.059045	0.06239	0.069085	0.076454	0.082547	0.086911	0.089898	0.091543	0.091141	0.087797	0.081462	0.073624	0.066899	0.063667	0.064774	0.069274	0.075238	0.080917	0.085516	0.089274	0.092929	0.096941	0.100976	0.104034	0.105189	0.104395	0.102845	0.102585	0.105493	0.112129
F-3-2	St	MMA	0.877	0.8474	0.100624	0.106302	0.11066	0.112231	0.110112	0.104368	0.095995	0.086534	0.077571	0.070375	0.065836	0.064608	0.067158	0.073541	0.082935	0.093329	0.101868	0.105991	0.104724	0.099103	0.091333	0.083319	0.075687	0.067919	0.059385	0.050509	0.043168	0.039894	0.042298	0.049894	0.060192	0.069897	0.076417	0.078933	0.078543	0.077325	0.076885	0.07743	0.077976	0.077355	0.075211	0.072267	0.069714	0.06826	0.067656
F-3-3	St	MMA	0.8279	0.8068	0.061012	0.073433	0.088301	0.101003	0.107932	0.107897	0.102293	0.094099	0.086338	0.08089	0.078253	0.07804	0.07956	0.082117	0.085135	0.088313	0.091738	0.0957	0.100091	0.103836	0.105149	0.102731	0.096783	0.088877	0.081041	0.074867	0.071054	0.069474	0.06963	0.071131	0.073748	0.077028	0.079952	0.081062	0.079068	0.073579	0.06543	0.056359	0.048229	0.042439	0.039848	0.0409	0.045466	0.052387	0.059273
F-3-4	St	MMA	0.7967	0.7801	0.061164	0.063266	0.067238	0.070554	0.07221	0.072937	0.074272	0.077485	0.08298	0.090276	0.098365	0.106054	0.112033	0.114783	0.11266	0.104478	0.090556	0.073586	0.058209	0.049042	0.048586	0.05653	0.070367	0.08632	0.100101	0.107632	0.106024	0.094747	0.076432	0.056504	0.041263	0.035225	0.039276	0.0506	0.064067	0.074246	0.077541	0.073737	0.065816	0.05782	0.052448	0.050184	0.050012	0.050598	0.051036
F-10-1	St	MMA	1.2723	0.5142	0.08274	0.084303	0.085505	0.08597	0.085455	0.083917	0.081428	0.078132	0.074355	0.070765	0.068307	0.067754	0.069067	0.071128	0.072202	0.070891	0.066993	0.061702	0.056957	0.054246	0.053703	0.054262	0.054771	0.055056	0.056038	0.058868	0.06374	0.069222	0.072742	0.072154	0.067268	0.060066	0.053524	0.050032	0.05036	0.053483	0.0573	0.059889	0.06053	0.059893	0.059389	0.060238	0.062774	0.066328	0.069712
F-10-2	St	MMA	1.2436	0.5031	0.088215	0.091324	0.093517	0.093205	0.090384	0.086502	0.083396	0.082157	0.082736	0.084409	0.086437	0.088307	0.089479	0.089129	0.086354	0.080838	0.07352	0.066741	0.063422	0.065417	0.072301	0.08179	0.09123	0.098628	0.102766	0.103018	0.09938	0.092721	0.084775	0.077585	0.072738	0.07093	0.072015	0.075308	0.079815	0.084276	0.087178	0.087082	0.083323	0.076702	0.069483	0.064443	0.063453	0.066437	0.071444
F-10-3	St	MMA	1.2057	0.4858	0.090898	0.078811	0.068415	0.062301	0.061725	0.066406	0.0748	0.084504	0.092714	0.09684	0.095283	0.0881	0.077189	0.065768	0.057248	0.053967	0.05639	0.063137	0.071788	0.08001	0.086343	0.090227	0.091501	0.090053	0.086049	0.080463	0.075229	0.07251	0.073368	0.076907	0.080793	0.082856	0.082583	0.081461	0.081928	0.085566	0.091767	0.097896	0.100869	0.099025	0.093013	0.085168	0.077973	0.072788	0.069664
F-10-4	St	MMA	1.1619	0.4656	0.092522	0.100115	0.106362	0.109551	0.108954	0.10502	0.099224	0.093634	0.090271	0.090387	0.093911	0.099364	0.104418	0.10686	0.105461	0.100332	0.092744	0.084626	0.077917	0.073932	0.073006	0.074558	0.077461	0.080416	0.082256	0.082253	0.080418	0.077598	0.07511	0.074016	0.074525	0.07602	0.077668	0.079127	0.080811	0.083476	0.08736	0.091508	0.093949	0.092793	0.087597	0.080008	0.073076	0.069529	0.070227
F-11-1	St	MMA	0.8108	0.79	0.049726	0.048456	0.049954	0.052757	0.056094	0.059813	0.063721	0.067046	0.068598	0.067657	0.064904	0.062406	0.06239	0.065695	0.071066	0.075732	0.076933	0.073526	0.066726	0.059426	0.054517	0.053445	0.055942	0.060728	0.066374	0.071783	0.076275	0.079556	0.081696	0.083017	0.083766	0.083736	0.082205	0.078423	0.072463	0.065809	0.060955	0.059833	0.062174	0.065409	0.066278	0.062822	0.055483	0.046854	0.040216
F-11-2	St	MMA	0.7362	0.7329	0.085527	0.08207	0.074381	0.063614	0.052972	0.045964	0.044727	0.049163	0.057027	0.064921	0.069877	0.070694	0.068096	0.063702	0.058763	0.053626	0.048209	0.043006	0.039643	0.040182	0.045568	0.054616	0.064459	0.072021	0.075539	0.075304	0.073178	0.071131	0.069879	0.068675	0.066295	0.062213	0.057064	0.052174	0.048635	0.046612	0.045427	0.044311	0.04316	0.042671	0.043825	0.047173	0.0524	0.058375	0.063621
F-11-3	St	MMA	0.6476	0.659	0.064286	0.064519	0.06245	0.059589	0.05845	0.060908	0.066895	0.074255	0.079816	0.081086	0.077658	0.071419	0.065414	0.062207	0.062867	0.06696	0.073136	0.07968	0.084794	0.08679	0.084511	0.07784	0.067945	0.05701	0.04756	0.041537	0.039508	0.040546	0.04299	0.045487	0.047484	0.048983	0.050011	0.050332	0.04963	0.047965	0.046036	0.044942	0.045601	0.048273	0.052468	0.057229	0.061543	0.064673	0.066304
F-11-4	St	MMA	0.5927	0.613	0.072894	0.063633	0.052879	0.042901	0.036068	0.034004	0.036962	0.043738	0.052197	0.060088	0.06573	0.068377	0.068171	0.065769	0.061895	0.057149	0.052188	0.04801	0.045865	0.046638	0.050157	0.055134	0.05981	0.062781	0.063536	0.062493	0.06048	0.057978	0.054738	0.050179	0.044249	0.038014	0.033533	0.032988	0.037456	0.045986	0.055664	0.062827	0.064858	0.061411	0.054344	0.046573	0.040697	0.038082	0.038691
F-11-before	St	MMA	0.9559	0.9559	0.069734	0.073021	0.076015	0.077895	0.078261	0.077315	0.075604	0.073651	0.071811	0.07039	0.069767	0.070261	0.071758	0.073492	0.074304	0.073279	0.070355	0.066528	0.063457	0.062541	0.064076	0.067146	0.070282	0.072264	0.072672	0.072053	0.071643	0.072613	0.075191	0.078374	0.080498	0.080235	0.077338	0.072784	0.068297	0.065484	0.06505	0.066629	0.069416	0.072962	0.07736	0.082731	0.088556	0.093511	0.096032
F-12-1	St	MMA	1.1738	0.4769	0.083124	0.082984	0.083441	0.084168	0.08432	0.083201	0.081102	0.079593	0.080824	0.08614	0.094786	0.103672	0.108737	0.107317	0.099755	0.089059	0.079084	0.072465	0.06934	0.067824	0.066139	0.064403	0.064365	0.067737	0.074647	0.083026	0.089316	0.090503	0.08615	0.078568	0.071069	0.066109	0.064568	0.065979	0.069115	0.072528	0.074974	0.075754	0.074953	0.073439	0.072395	0.072484	0.073183	0.072958	0.070295
F-12-2	St	MMA	1.0765	0.4384	0.098615	0.103679	0.106832	0.10594	0.101188	0.094271	0.086975	0.080422	0.075248	0.072092	0.071618	0.073915	0.077905	0.08148	0.082573	0.080614	0.077213	0.075074	0.075723	0.078118	0.079537	0.077852	0.073219	0.068076	0.065596	0.067585	0.07317	0.079289	0.082654	0.081687	0.077088	0.070936	0.065235	0.060985	0.058217	0.05659	0.055855	0.055942	0.056835	0.058542	0.061154	0.064778	0.069223	0.073648	0.076616
F-12-3	St	MMA	1.0015	0.4054	0.083152	0.072735	0.062713	0.056711	0.056894	0.062941	0.072476	0.08229	0.089545	0.092569	0.091193	0.086652	0.081117	0.076961	0.075947	0.07862	0.08414	0.090668	0.096135	0.098951	0.098304	0.094108	0.08699	0.07847	0.071003	0.067404	0.069463	0.076496	0.085168	0.091185	0.091765	0.087075	0.079784	0.073302	0.069869	0.069549	0.070617	0.071029	0.06989	0.067918	0.066726	0.067571	0.070514	0.074524	0.078366
F-12-4	St	MMA	0.964	0.3911	0.068524	0.065895	0.068112	0.072014	0.074934	0.075863	0.0752	0.073713	0.07168	0.068769	0.06463	0.059716	0.055615	0.054499	0.057983	0.06609	0.07685	0.086797	0.092473	0.092362	0.087786	0.0819	0.077741	0.076816	0.078712	0.081586	0.083262	0.082465	0.079501	0.075949	0.07363	0.073564	0.075466	0.077958	0.079259	0.077981	0.07377	0.067585	0.061427	0.057524	0.057299	0.060672	0.066013	0.070827	0.072899
F-12-before	St	MMA	1.328	0.5691	0.097956	0.108558	0.114247	0.111723	0.10093	0.0852	0.069621	0.058694	0.054573	0.05668	0.06261	0.0697	0.076381	0.082467	0.08827	0.093461	0.096738	0.096586	0.092604	0.08629	0.080341	0.07698	0.076939	0.079729	0.084389	0.089875	0.095003	0.098336	0.098407	0.094215	0.085684	0.073868	0.060931	0.049799	0.043322	0.043081	0.04857	0.05741	0.066495	0.073313	0.076819	0.077548	0.076973	0.076441	0.076344
F-13-1	St	MMA	0.4491	1.1078	0.096786	0.086447	0.077907	0.072923	0.071374	0.072072	0.074	0.077215	0.082617	0.090668	0.100292	0.108879	0.11337	0.111739	0.104095	0.092807	0.081599	0.073952	0.071454	0.073118	0.076326	0.078598	0.078684	0.07661	0.073251	0.06992	0.067999	0.068486	0.071561	0.076318	0.080827	0.082616	0.079651	0.071519	0.060143	0.049354	0.043304	0.044474	0.052334	0.063579	0.073863	0.079942	0.080876	0.077811	0.072862
F-13-2	St	MMA	0.3849	1.002	0.074314	0.069461	0.066441	0.066737	0.069924	0.074027	0.076801	0.077089	0.075534	0.074214	0.075357	0.079784	0.086077	0.0911	0.091591	0.085868	0.074894	0.062193	0.052348	0.048592	0.051177	0.057852	0.065704	0.072652	0.07781	0.081041	0.082412	0.082046	0.080382	0.078336	0.076916	0.076463	0.076195	0.074606	0.070552	0.064239	0.057306	0.051839	0.049005	0.048464	0.049108	0.050339	0.052583	0.056547	0.06195
F-13-3	St	MMA	0.3152	0.8832	0.067443	0.050786	0.036715	0.030536	0.033072	0.041171	0.050186	0.05676	0.060444	0.063165	0.067001	0.071987	0.075753	0.075349	0.069788	0.061278	0.05428	0.052975	0.05846	0.06766	0.075381	0.077965	0.075159	0.069249	0.063127	0.058824	0.056934	0.056895	0.057822	0.059163	0.060674	0.062009	0.062552	0.061702	0.059344	0.056049	0.052762	0.050252	0.048901	0.048933	0.050674	0.054371	0.059637	0.065129	0.068961
F-13-4	St	MMA	0.28	0.8198	0.076615	0.087752	0.090657	0.085071	0.074643	0.065103	0.061254	0.064623	0.073013	0.081875	0.086581	0.084637	0.076911	0.067121	0.059756	0.057783	0.061547	0.069143	0.077665	0.084503	0.088028	0.087529	0.08293	0.074875	0.065134	0.056661	0.052572	0.054228	0.059966	0.065904	0.068355	0.065918	0.059952	0.053563	0.049987	0.051174	0.057048	0.065674	0.074252	0.080292	0.082333	0.08016	0.074771	0.068134	0.06247
F-13-before	St	MMA	0.578	1.3486	0.077888	0.080284	0.083181	0.087179	0.091275	0.092869	0.089228	0.0795	0.065778	0.052296	0.043228	0.040639	0.043907	0.050732	0.058715	0.066301	0.072707	0.077288	0.079255	0.078282	0.07536	0.07255	0.071577	0.072541	0.073745	0.072726	0.067981	0.060241	0.052088	0.046091	0.04311	0.042148	0.041675	0.041225	0.041928	0.045487	0.052398	0.060922	0.067826	0.07039	0.06813	0.063011	0.058224	0.056445	0.058487
F-14-1	St	MMA	0.3734	0.3797	0.10199	0.100246	0.092587	0.079877	0.06559	0.05489	0.0524	0.059944	0.075505	0.093753	0.108011	0.1132	0.108292	0.096453	0.082919	0.072452	0.067751	0.068876	0.073503	0.078029	0.079142	0.075075	0.066116	0.054465	0.043548	0.036815	0.03626	0.041345	0.049153	0.055873	0.058728	0.057099	0.052403	0.047082	0.043396	0.042498	0.04417	0.047257	0.050489	0.053196	0.055615	0.058703	0.063499	0.070319	0.078223
F-14-2	St	MMA	0.3555	0.364	0.102649	0.09943	0.09046	0.076263	0.059835	0.045456	0.036923	0.035902	0.041319	0.050186	0.059109	0.065568	0.068728	0.069697	0.070854	0.074268	0.08019	0.086817	0.091528	0.092739	0.091003	0.0884	0.086781	0.086419	0.086054	0.084138	0.080304	0.075894	0.073013	0.072822	0.074547	0.076054	0.075471	0.072471	0.068281	0.064555	0.062047	0.060088	0.057302	0.053052	0.048411	0.045739	0.047113	0.052765	0.060748
F-14-3	St	MMA	0.3163	0.3344	0.037274	0.034646	0.03948	0.047175	0.054016	0.059109	0.063927	0.070278	0.07842	0.086666	0.092542	0.094485	0.092741	0.088792	0.084004	0.078862	0.073383	0.068079	0.064373	0.063821	0.066735	0.071546	0.075519	0.076174	0.072419	0.064876	0.055414	0.046247	0.039132	0.035003	0.034003	0.035684	0.039248	0.043841	0.048868	0.054162	0.0598	0.065631	0.070928	0.074612	0.075996	0.075447	0.074349	0.074263	0.075828
F-14-4	St	MMA	0.2906	0.3122	0.082668	0.087133	0.090241	0.089985	0.08645	0.081489	0.077365	0.075532	0.076283	0.079129	0.083263	0.087646	0.090924	0.09168	0.089141	0.083717	0.076846	0.070334	0.065705	0.063876	0.065199	0.069602	0.076516	0.084573	0.091493	0.094652	0.092354	0.08499	0.075005	0.065581	0.058977	0.055647	0.054544	0.054253	0.054098	0.054475	0.056279	0.059993	0.065152	0.070568	0.075084	0.07827	0.080593	0.082976	0.08611
F-14-before	St	MMA	0.4402	0.4402	0.082906	0.086115	0.089762	0.093528	0.09739	0.101269	0.10476	0.107162	0.107769	0.106168	0.102389	0.096898	0.090564	0.084567	0.080141	0.078124	0.078458	0.079997	0.080946	0.07992	0.076893	0.07319	0.07053	0.069917	0.071047	0.07248	0.072497	0.070223	0.066279	0.062475	0.060793	0.062379	0.067085	0.073612	0.080053	0.084564	0.085982	0.084209	0.080201	0.075622	0.072308	0.071719	0.074364	0.079394	0.084744
F-15-1	St	MMA	0.883	0.8561	0.09335	0.090729	0.083463	0.075434	0.070494	0.070419	0.074311	0.079589	0.083814	0.086059	0.086897	0.087234	0.087165	0.085901	0.082664	0.077688	0.072522	0.06933	0.06946	0.072278	0.075439	0.0765	0.074396	0.069778	0.064415	0.060255	0.058586	0.059578	0.062446	0.0661	0.069764	0.073178	0.076341	0.079096	0.080917	0.081091	0.079201	0.07555	0.071162	0.067306	0.064874	0.064048	0.064462	0.06567	0.067514
F-15-2	St	MMA	0.8319	0.809	0.073473	0.074185	0.077687	0.081878	0.083825	0.081458	0.074878	0.066468	0.059718	0.057484	0.060578	0.067403	0.074857	0.079949	0.08107	0.078338	0.073225	0.067933	0.064603	0.064375	0.066813	0.070218	0.072605	0.07258	0.069802	0.065072	0.060064	0.056639	0.055959	0.057949	0.061441	0.064833	0.066793	0.066708	0.064758	0.061732	0.058661	0.056443	0.055572	0.056061	0.057525	0.059349	0.060841	0.06139	0.060606
F-15-3	St	MMA	0.7754	0.7596	0.084741	0.080906	0.076778	0.073789	0.072719	0.073273	0.074333	0.074698	0.073808	0.071965	0.069956	0.068445	0.067617	0.067334	0.067528	0.068418	0.07031	0.073124	0.076158	0.078456	0.079503	0.079494	0.078904	0.077873	0.075985	0.072632	0.067724	0.062167	0.057556	0.055242	0.055591	0.057947	0.061171	0.064233	0.066535	0.067866	0.068159	0.067341	0.065431	0.06275	0.060008	0.058089	0.057637	0.058736	0.060907
F-15-4	St	MMA	0.713	0.7024	0.075936	0.078561	0.081656	0.083664	0.08394	0.083006	0.082007	0.081784	0.082288	0.082728	0.082237	0.080508	0.077955	0.075348	0.073295	0.072018	0.07152	0.071818	0.072887	0.074356	0.075396	0.07515	0.073361	0.070643	0.068179	0.067067	0.067707	0.069667	0.072171	0.074766	0.077498	0.080492	0.083397	0.085269	0.085064	0.082405	0.078055	0.073636	0.070786	0.07036	0.072235	0.075679	0.07981	0.083804	0.086881
F-15-before	St	MMA	0.9744	0.9744	0.088522	0.085833	0.083548	0.081243	0.079311	0.07865	0.07993	0.082959	0.086619	0.089456	0.090474	0.089496	0.086946	0.083428	0.079498	0.075722	0.072794	0.071436	0.072004	0.074074	0.076497	0.078008	0.07787	0.076118	0.073372	0.070485	0.06821	0.066996	0.066944	0.0679	0.069587	0.071671	0.073771	0.07546	0.076331	0.076124	0.07485	0.072837	0.070637	0.068875	0.068089	0.068567	0.070207	0.072456	0.074443
F-22-1	St	MMA	0.4059	0.4049	0.085822	0.07789	0.063584	0.048922	0.03964	0.038259	0.043674	0.052545	0.061086	0.066568	0.068227	0.067122	0.06497	0.063083	0.062188	0.062806	0.065472	0.070406	0.076853	0.08288	0.086148	0.085091	0.079613	0.071061	0.061624	0.053431	0.047721	0.044597	0.043492	0.043891	0.045675	0.048903	0.053345	0.058277	0.062711	0.065791	0.067026	0.066235	0.063398	0.058686	0.052725	0.046821	0.042737	0.041895	0.044391
F-22-2	St	MMA	0.4017	0.4004	0.0715	0.065736	0.061183	0.061795	0.068134	0.077011	0.083297	0.082874	0.074952	0.062228	0.049029	0.038998	0.033836	0.033448	0.036753	0.042278	0.048321	0.053095	0.055318	0.055014	0.053657	0.053285	0.055318	0.0599	0.065901	0.07137	0.074318	0.0736	0.069475	0.06352	0.057976	0.054789	0.054763	0.057205	0.060323	0.062224	0.061959	0.059964	0.057525	0.055716	0.05476	0.054306	0.054177	0.054785	0.056766
F-22-3	St	MMA	0.3934	0.3936	0.052162	0.045424	0.044477	0.04833	0.054504	0.060599	0.06532	0.06856	0.070733	0.071964	0.071864	0.070057	0.066921	0.063716	0.061773	0.061402	0.061573	0.060723	0.058116	0.054662	0.052331	0.05248	0.054643	0.05681	0.056743	0.053308	0.047135	0.040306	0.035272	0.033626	0.0355	0.039826	0.045013	0.049478	0.051892	0.051394	0.047961	0.042738	0.037863	0.035599	0.03718	0.042141	0.048539	0.053926	0.05654
F-22-4	St	MMA	0.3817	0.385	0.062005	0.077878	0.087745	0.089375	0.083257	0.071724	0.058003	0.045542	0.037355	0.035181	0.038655	0.045158	0.050944	0.053335	0.052616	0.051954	0.055023	0.062918	0.07281	0.079724	0.080225	0.074914	0.067896	0.064181	0.06702	0.076361	0.088871	0.099524	0.104046	0.100915	0.091811	0.080511	0.07112	0.066469	0.067139	0.0713	0.07558	0.076777	0.073562	0.067008	0.059644	0.053944	0.051267	0.051623	0.054116
F-24-1	St	MMA	0.5122	1.1983	0.058322	0.053238	0.049311	0.048454	0.050788	0.054754	0.058489	0.061135	0.063254	0.0663	0.071435	0.078363	0.085115	0.089026	0.087898	0.080655	0.067844	0.052281	0.038933	0.032921	0.036723	0.049107	0.06614	0.082684	0.093788	0.096362	0.090787	0.080812	0.07115	0.064593	0.060876	0.057695	0.052765	0.045492	0.037241	0.030247	0.026095	0.024893	0.025611	0.0271	0.028816	0.030718	0.032725	0.034524	0.035966
F-24-2	St	MMA	0.4982	1.1764	0.048065	0.058191	0.070344	0.081131	0.088758	0.093387	0.095926	0.096655	0.094923	0.089941	0.081832	0.072087	0.063059	0.056872	0.054549	0.055901	0.059915	0.065064	0.069431	0.071087	0.068976	0.063715	0.05755	0.053347	0.053199	0.057329	0.063848	0.069709	0.072448	0.071474	0.067972	0.063856	0.060803	0.059871	0.06147	0.06529	0.070164	0.074227	0.075647	0.073618	0.068912	0.063567	0.05984	0.059016	0.060787
F-24-3	St	MMA	0.467	1.1267	0.052717	0.051884	0.05299	0.053082	0.050635	0.046135	0.04134	0.037988	0.037	0.038525	0.042397	0.048417	0.05623	0.065085	0.073801	0.081026	0.085645	0.087062	0.085165	0.080045	0.071887	0.061262	0.049588	0.039185	0.032549	0.031107	0.034414	0.040554	0.047378	0.053571	0.058894	0.063626	0.067708	0.070236	0.069744	0.065155	0.056789	0.046722	0.038159	0.03406	0.035769	0.042432	0.051504	0.059983	0.065719
F-24-4	St	MMA	0.4375	1.0732	0.057644	0.062455	0.070943	0.078438	0.081426	0.079409	0.074358	0.069017	0.065327	0.063638	0.063052	0.062592	0.062072	0.061958	0.062605	0.063769	0.064725	0.064773	0.063669	0.061645	0.059102	0.056343	0.053603	0.051219	0.049689	0.049514	0.050892	0.053479	0.056433	0.058772	0.059774	0.059215	0.057394	0.055059	0.053189	0.0526	0.053481	0.055216	0.056741	0.057195	0.056386	0.054835	0.053499	0.053305	0.054633
F-25-1	St	MMA	1.4077	1.4034	0.068517	0.062403	0.061537	0.065941	0.0726	0.076953	0.075399	0.067621	0.057049	0.048654	0.045558	0.047308	0.051106	0.054402	0.056513	0.058477	0.061616	0.065774	0.068659	0.067349	0.060783	0.050754	0.040885	0.034859	0.034865	0.040587	0.0492	0.056652	0.059658	0.057237	0.050935	0.043811	0.038848	0.037597	0.039657	0.043213	0.046275	0.047805	0.048018	0.047806	0.047889	0.048353	0.048868	0.049389	0.05065
F-25-2	St	MMA	1.3917	1.3883	0.076331	0.069315	0.059794	0.052061	0.047012	0.04311	0.03891	0.034925	0.033424	0.036303	0.042667	0.048567	0.049849	0.045631	0.039168	0.035667	0.038743	0.047494	0.056336	0.058766	0.052463	0.040945	0.030575	0.026238	0.028746	0.035028	0.040625	0.042706	0.041345	0.038402	0.035501	0.03295	0.030244	0.02739	0.025681	0.027137	0.033026	0.042596	0.053001	0.06073	0.063603	0.061786	0.057249	0.052459	0.049256
F-25-3	St	MMA	1.3139	1.3083	0.049907	0.041512	0.030928	0.022611	0.02094	0.027888	0.041937	0.058651	0.072887	0.08147	0.084462	0.084116	0.082583	0.08022	0.075539	0.066717	0.053705	0.039414	0.028602	0.024857	0.0283	0.036137	0.044981	0.052525	0.057718	0.060053	0.058974	0.054082	0.045961	0.036598	0.028756	0.024778	0.025557	0.03012	0.036054	0.040826	0.043274	0.044057	0.044603	0.045555	0.046122	0.044844	0.04116	0.036501	0.033844
F-25-4	St	MMA	1.2551	1.2442	0.073221	0.075251	0.071468	0.062566	0.051937	0.043467	0.039304	0.038808	0.039516	0.03966	0.040065	0.043556	0.052304	0.065331	0.078087	0.084613	0.081112	0.068678	0.053026	0.041014	0.036451	0.038498	0.043264	0.046492	0.045494	0.040061	0.032395	0.025883	0.023131	0.02463	0.02886	0.033348	0.035933	0.035816	0.033994	0.032723	0.034269	0.039766	0.048818	0.059875	0.070851	0.079539	0.083814	0.082081	0.074135
F-28r1-1	St	MMA	1.4363	0.3468	0.104869	0.104068	0.100034	0.094557	0.089041	0.084101	0.07987	0.076511	0.074459	0.074208	0.075824	0.078559	0.080884	0.081043	0.077927	0.071806	0.064397	0.05805	0.054445	0.053834	0.055424	0.058374	0.062302	0.066971	0.071587	0.074535	0.074074	0.069696	0.062976	0.057038	0.054936	0.05805	0.065351	0.073846	0.080006	0.081574	0.078733	0.073807	0.069682	0.06816	0.069257	0.071569	0.073227	0.07287	0.070187
F-28r1-2	St	MMA	1.3968	0.3343	0.066978	0.070346	0.075635	0.08202	0.087375	0.089088	0.085489	0.077129	0.066964	0.059049	0.056455	0.059791	0.067136	0.075091	0.080261	0.080621	0.076387	0.069913	0.064505	0.062704	0.065055	0.070006	0.074874	0.077231	0.076026	0.071961	0.066944	0.062928	0.060837	0.060319	0.060399	0.060409	0.060438	0.061101	0.062899	0.065733	0.068957	0.07189	0.074254	0.076113	0.077449	0.07785	0.076713	0.073878	0.070116
F-28r1-3	St	MMA	1.3578	0.324	0.073714	0.076302	0.078272	0.079616	0.080039	0.079286	0.077586	0.075739	0.074675	0.074855	0.075976	0.07714	0.077303	0.07577	0.072496	0.068033	0.063233	0.05886	0.055309	0.052581	0.050562	0.049359	0.049353	0.050863	0.053677	0.056811	0.058855	0.058927	0.057594	0.056784	0.058526	0.063513	0.070507	0.076871	0.079972	0.078773	0.074522	0.06981	0.066772	0.065963	0.066619	0.067767	0.069161	0.071294	0.074536
F-28r1-4	St	MMA	1.3226	0.3118	0.073579	0.080591	0.08443	0.08507	0.084583	0.085067	0.08708	0.08948	0.090342	0.088147	0.082607	0.074818	0.066791	0.060699	0.058158	0.059622	0.063874	0.06799	0.068492	0.063623	0.054915	0.04635	0.041908	0.043586	0.050724	0.060404	0.068774	0.073013	0.072864	0.070381	0.068107	0.067387	0.067962	0.068647	0.068399	0.067091	0.065567	0.064992	0.066038	0.068504	0.071505	0.073987	0.075176	0.074748	0.072708
F-29r1-1	St	MMA	1.0605	0.6754	0.074914	0.081256	0.087399	0.09061	0.089335	0.08394	0.076571	0.07034	0.068199	0.071761	0.080359	0.090938	0.099341	0.102461	0.09976	0.093181	0.085886	0.08072	0.079014	0.080164	0.082226	0.083089	0.08139	0.076851	0.070223	0.063006	0.056899	0.053069	0.051667	0.05194	0.052874	0.053857	0.054915	0.056413	0.058529	0.061011	0.063446	0.065777	0.068514	0.07231	0.077165	0.081998	0.085097	0.085215	0.082503
F-29r1-2	St	MMA	1.0442	0.6634	0.084872	0.07831	0.073161	0.070395	0.070541	0.073702	0.079428	0.086552	0.093232	0.097376	0.097419	0.093079	0.085603	0.07724	0.070257	0.066055	0.064753	0.065262	0.065783	0.064699	0.061517	0.057229	0.053751	0.052877	0.055347	0.060393	0.065927	0.069442	0.06935	0.065886	0.060865	0.05645	0.053902	0.053135	0.053216	0.053363	0.053718	0.055317	0.059214	0.065375	0.072207	0.077118	0.077849	0.073875	0.06697
F-29r1-3	St	MMA	1.0185	0.6527	0.06455	0.075235	0.087903	0.098256	0.102818	0.100713	0.093908	0.086023	0.080536	0.07936	0.082334	0.087629	0.092693	0.095273	0.094116	0.089288	0.082191	0.075286	0.071275	0.071792	0.076385	0.082667	0.087407	0.087833	0.082772	0.073489	0.063633	0.05775	0.058827	0.066462	0.076943	0.085149	0.087144	0.082168	0.073066	0.064932	0.062585	0.068051	0.079338	0.091291	0.098145	0.096392	0.086385	0.071837	0.057694
F-29r1-4	St	MMA	0.9749	0.6198	0.086147	0.083487	0.080169	0.076423	0.072641	0.069287	0.066672	0.064859	0.06383	0.063764	0.065096	0.068168	0.072669	0.077408	0.080736	0.081345	0.078996	0.074846	0.071054	0.069555	0.070748	0.073278	0.074968	0.073965	0.069486	0.062154	0.053909	0.047342	0.044635	0.046658	0.052672	0.060631	0.067857	0.071959	0.071751	0.067812	0.062234	0.057529	0.055339	0.055837	0.058168	0.061398	0.065186	0.06969	0.074837
F-30r1-1	St	MMA	0.6907	1.0123	0.093505	0.085265	0.072783	0.060401	0.05231	0.050248	0.052752	0.056528	0.058815	0.059013	0.058595	0.059639	0.063115	0.068047	0.071994	0.072523	0.068828	0.062549	0.057051	0.055345	0.05812	0.06346	0.068287	0.070298	0.069257	0.06706	0.066493	0.069249	0.074512	0.079286	0.080351	0.076352	0.06858	0.060217	0.054781	0.054551	0.05955	0.067574	0.075318	0.079928	0.080052	0.076089	0.069748	0.06314	0.057743
F-30r1-2	St	MMA	0.6839	1.0076	0.074775	0.071583	0.072336	0.076049	0.080255	0.082565	0.082099	0.079784	0.077377	0.076101	0.07598	0.076285	0.076546	0.077079	0.078522	0.080887	0.083063	0.083305	0.080501	0.075176	0.069127	0.064053	0.060677	0.058998	0.059038	0.061163	0.065596	0.071566	0.077077	0.079829	0.078609	0.07411	0.068726	0.065435	0.066272	0.071169	0.077995	0.083887	0.086882	0.086657	0.084085	0.080332	0.076247	0.072375	0.069302
F-30r1-3	St	MMA	0.644	0.9638	0.07638	0.084506	0.091228	0.095229	0.095782	0.092857	0.087247	0.080388	0.073769	0.068322	0.064316	0.061785	0.060983	0.062361	0.06602	0.071148	0.076048	0.078944	0.07913	0.077465	0.075537	0.074211	0.073003	0.07073	0.066684	0.061462	0.056871	0.054826	0.055956	0.05916	0.062583	0.065027	0.066619	0.068433	0.071545	0.076191	0.08146	0.085696	0.087408	0.086103	0.082413	0.077487	0.072309	0.067453	0.063235
F-30r1-4	St	MMA	0.6119	0.9208	0.082393	0.085162	0.088514	0.090828	0.090461	0.086818	0.080694	0.073821	0.068028	0.064552	0.06376	0.065285	0.068353	0.071988	0.075039	0.076238	0.074577	0.069984	0.063782	0.058195	0.055002	0.054571	0.056091	0.058537	0.06142	0.064907	0.069345	0.074615	0.079852	0.083829	0.085709	0.085637	0.084773	0.084764	0.086901	0.091311	0.096571	0.10015	0.099744	0.094775	0.087039	0.079969	0.076898	0.07911	0.08483
F-31r1-1	St	MMA	0.3389	1.4014	0.07962	0.085644	0.091887	0.096537	0.098175	0.096229	0.091097	0.084044	0.076987	0.072162	0.071517	0.075831	0.083932	0.092683	0.098034	0.096826	0.088539	0.07599	0.064117	0.057138	0.056115	0.059077	0.063326	0.067527	0.072058	0.07779	0.084384	0.089607	0.090572	0.085964	0.077137	0.067353	0.060105	0.057596	0.059892	0.065113	0.070675	0.074815	0.077261	0.078696	0.079692	0.08007	0.079135	0.076529	0.072987
F-31r1-2	St	MMA	0.3254	1.371	0.099867	0.093429	0.089313	0.089527	0.09386	0.100117	0.105288	0.106983	0.104359	0.098023	0.089236	0.079314	0.0696	0.061666	0.057198	0.057375	0.062105	0.069649	0.077107	0.081811	0.082754	0.08078	0.07746	0.073986	0.070965	0.06887	0.068428	0.070461	0.075231	0.081882	0.088528	0.093004	0.093811	0.090699	0.084646	0.077362	0.070635	0.065813	0.063542	0.063719	0.065626	0.068179	0.070288	0.071237	0.070914
F-31r1-3	St	MMA	0.2948	1.2854	0.079951	0.075945	0.072294	0.070168	0.070037	0.071051	0.071211	0.068538	0.062553	0.054936	0.048828	0.047236	0.05144	0.060278	0.070701	0.079238	0.08339	0.082241	0.07631	0.067098	0.056667	0.047308	0.041191	0.039908	0.043869	0.051806	0.06092	0.068042	0.07122	0.070547	0.067745	0.06502	0.063979	0.065042	0.067466	0.069873	0.071002	0.07038	0.068634	0.067237	0.067728	0.070813	0.075896	0.081347	0.085345
F-31r1-4	St	MMA	0.2722	1.2331	0.071578	0.075964	0.077934	0.076613	0.072103	0.065538	0.058634	0.053036	0.04985	0.04947	0.051613	0.055436	0.059771	0.063552	0.066274	0.068239	0.070386	0.073702	0.078422	0.083574	0.087409	0.088455	0.086304	0.08175	0.076486	0.072518	0.071336	0.073095	0.076373	0.078846	0.078575	0.075064	0.06947	0.063916	0.060448	0.060179	0.062947	0.067538	0.072373	0.076232	0.078547	0.079208	0.078293	0.076099	0.073375
F-36-1	St	MMA	1.0014	0.6265	0.089136	0.099942	0.106931	0.108558	0.105046	0.09817	0.09055	0.08466	0.081865	0.081895	0.083207	0.084167	0.084152	0.083676	0.083626	0.08439	0.085537	0.086219	0.086041	0.085564	0.08579	0.087039	0.088366	0.08797	0.084264	0.077034	0.067983	0.060091	0.056002	0.056654	0.061076	0.067172	0.072663	0.075754	0.075557	0.0724	0.067898	0.064449	0.064098	0.067354	0.072773	0.077591	0.079083	0.075988	0.069264
F-36-2	St	MMA	0.9988	0.6248	0.070542	0.075056	0.078871	0.080605	0.080528	0.080051	0.080392	0.081648	0.082932	0.083317	0.082764	0.082281	0.083231	0.086279	0.090769	0.094978	0.097115	0.096376	0.093407	0.089808	0.087059	0.085723	0.085506	0.085794	0.086074	0.085998	0.085244	0.083444	0.080355	0.076182	0.07176	0.068311	0.066866	0.067672	0.069945	0.072147	0.072748	0.071152	0.068138	0.065382	0.064369	0.065458	0.067713	0.069592	0.070077
F-36-3	St	MMA	0.9834	0.6137	0.089506	0.084129	0.081851	0.083157	0.087067	0.091711	0.09524	0.096483	0.095045	0.09111	0.08535	0.07899	0.073682	0.070924	0.071348	0.074391	0.078503	0.081734	0.082532	0.080493	0.076483	0.071968	0.068235	0.066093	0.065926	0.067665	0.070592	0.073296	0.074206	0.072513	0.068733	0.064431	0.061367	0.060669	0.062398	0.065651	0.069185	0.072158	0.074432	0.076244	0.077714	0.078658	0.078818	0.078224	0.077295
F-36-4	St	MMA	0.9636	0.6029	0.06603	0.065549	0.068229	0.073871	0.081159	0.088374	0.094158	0.097803	0.099012	0.097576	0.093422	0.087088	0.080103	0.074682	0.072801	0.075158	0.080543	0.086104	0.088773	0.087148	0.082221	0.076337	0.071601	0.069048	0.068699	0.070062	0.07261	0.075956	0.079722	0.083334	0.086019	0.087034	0.085994	0.083024	0.078673	0.073722	0.069021	0.065354	0.06327	0.062918	0.064021	0.066015	0.068241	0.070062	0.070905
[truncated: 3,482 more columns]
